# Supplementary material for: Integrative Analysis of Transcriptome-Wide Association Study and mRNA Expression Profiles Identified Candidate Genes and Pathways Associated With Acute Myocardial Infarction
Source: Front Genet. 2021 Feb 2;12:616492. doi: 10.3389/fgene.2021.616492 (PMC7884756; doi:10.3389/fgene.2021.616492)
Supplement: Supplementary file 1 [file Table_1.XLSX]

## Sheet: Supplementary Table List
Table	Title
S1	The detailed results of TWAS analysis of left ventricle panel
S2	The detailed results of TWAS analysis of whole blood panel
S3	The detailed results of KEGG analysis
S4	Primer sequences of qRT-PCR

## Sheet: Table S1
PANEL	ID	CHR	P0	P1	HSQ	BEST.GWAS.ID	BEST.GWAS.Z	EQTL.ID	EQTL.R2	EQTL.Z	EQTL.GWAS.Z	NSNP	NWGT	MODEL	MODELCV.R2	MODELCV.PV	TWAS.Z	TWAS.P	FDR
Heart_Left_Ventricle	SURF2	9	136223790	136228045	0.02013	rs495828	8.13	rs612169	0.000796	-3.18	7.1	603	1	lasso	0.0343	0.00128	-7.1	1.25e-12	0
Heart_Left_Ventricle	RP11-378J18.8	1	222832209	222834854	0.297256	rs17163358	-6.711	rs17465637	0.202	7.66	-6.585	327	6	lasso	0.212	7.32e-16	-6.49456	8.33e-11	0
Heart_Left_Ventricle	ABO	9	136130951	136150617	0.448126	rs495828	8.13	rs657152	0.239	8.52	6.875	595	11	lasso	0.379	7.68e-30	5.22932	1.7e-07	0.000444
Heart_Left_Ventricle	ICA1L	2	203640690	203736708	0.126959	rs6722332	7.38	rs2118802	0.0203	-4.09	-3.171	244	244	blup	0.0492	0.000137	5.22138	1.78e-07	0.000444
Heart_Left_Ventricle	MIA3	1	222791428	222841354	0.067951	rs17163358	-6.711	rs17163429	-0.00262	-3.04	1.394	318	318	blup	-0.000183	0.33	-5.17108	2.33e-07	0.000463
Heart_Left_Ventricle	KIAA1462	10	30301729	30404423	0.075512	rs2505083	5.79	rs2505084	-0.00357	2.96	5.555	600	600	blup	0.00548	0.116	5.15058	2.6e-07	0.000463
Heart_Left_Ventricle	GGCX	2	85772404	85788670	0.25021	rs1561198	6.06	rs2028900	0.0802	5.81	5.862	473	473	blup	0.0839	7.3e-07	4.64432	3.41e-06	0.005314
Heart_Left_Ventricle	PSRC1	1	109822178	109825808	0.165598	rs7528419	-8.028	rs660240	0.0642	4.54	-6.952	442	22	enet	0.0556	5.28e-05	-4.53105	5.87e-06	0.007443
Heart_Left_Ventricle	CHN1	2	175664091	175870097	0.043295	rs14228	4.76	rs2646157	0.0286	-4.08	4.369	338	4	enet	0.0273	0.00368	-4.52744	5.97e-06	0.007443
Heart_Left_Ventricle	SF3A1	22	30727977	30749061	0.123904	rs9608859	-4.35	rs5749087	0.0938	5.26	3.899	431	2	lasso	0.0849	6.26e-07	4.461	8.16e-06	0.008209
Heart_Left_Ventricle	CCDC97	19	41816094	41830788	0.022981	rs12459996	4.48	rs17251589	0.0556	4.46	4.46	374	2	lasso	0.023	0.00709	4.46007	8.19e-06	0.008209
Heart_Left_Ventricle	RP11-667K14.8	17	2030724	2031198	0.03968	rs2760740	4.83	rs9747855	0.0119	-3.16	0.605	446	446	blup	-0.0025	0.568	-4.45072	8.56e-06	0.008209
Heart_Left_Ventricle	RP1-46F2.3	12	111389487	111395616	0.003583	rs3184504	6.29	rs850511	-0.00108	-2.64	1.803	251	251	blup	0.00335	0.168	-4.34385	1.4e-05	0.011514
Heart_Left_Ventricle	MTAP	9	21802542	21931646	0.046366	rs4977574	18.33	rs1547705	-0.00285	3.4	4.401	445	2	lasso	0.00549	0.116	4.34171	1.41e-05	0.011514
Heart_Left_Ventricle	RP3-462E2.5	12	112335140	112335710	0.023527	rs653178	6.66	rs7134740	0.00667	-2.83	-4.444	187	2	lasso	0.00568	0.112	4.32709	1.51e-05	0.011514
Heart_Left_Ventricle	LIPA	10	90973326	91174314	0.361362	rs1051338	7.22	rs12415827	0.175	7.2	1.692	563	4	lasso	0.194	1.74e-14	4.31907	1.57e-05	0.011514
Heart_Left_Ventricle	PRKCSH	19	11546109	11561783	0.005328	rs3786722	-5.42	rs28440978	0.00381	3.26	-0.37	396	396	blup	0.00801	0.0757	-4.23914	2.24e-05	0.014764
Heart_Left_Ventricle	CARM1	19	10982189	11033443	0.01678	rs3786722	-5.42	rs2053065	0.00821	3.34	-4.239	378	2	lasso	0.00507	0.124	-4.23871	2.25e-05	0.014764
Heart_Left_Ventricle	MRAS	3	138066539	138124375	0.115414	rs13324341	4.32	rs13324341	0.0473	4.15	4.323	308	4	lasso	0.0187	0.0137	4.19289	2.75e-05	0.017142
Heart_Left_Ventricle	SREBF1	17	17714768	17740325	0.080014	rs16960744	4.57	rs4925119	-0.00311	3.01	4.191	431	431	blup	-0.00294	0.649	4.15125	3.31e-05	0.01965
Heart_Left_Ventricle	SLC22A3	6	160769300	160876014	0.12239	rs6935921	-5.83	rs3106164	0.0281	4.61	3.519	543	543	blup	0.0664	1.04e-05	4.03931	5.36e-05	0.030374
Heart_Left_Ventricle	ZNF592	15	85291866	85349659	0.123667	rs8023774	-4.323	rs2122859	0.0189	-4.12	2.595	366	366	blup	0.0489	0.000144	-3.98169	6.84e-05	0.035583
Heart_Left_Ventricle	LMOD1	1	201865580	201915715	0.050404	rs8024	4.172	rs2820315	0.0421	-3.99	4.071	476	3	lasso	0.0376	0.000782	-3.98154	6.85e-05	0.035583
Heart_Left_Ventricle	MAPKAPK5-AS1	12	112277588	112280706	0.00169	rs653178	6.66	rs11610849	0.00347	2.33	-2.499	204	204	blup	0.00679	0.0928	3.94275	8.06e-05	0.040194
Heart_Left_Ventricle	ATP5G1	17	46970127	46973233	0.331537	rs4643373	-4.48	rs962273	0.312	-9.4	-3.927	390	18	enet	0.309	1.43e-23	3.9195	8.87e-05	0.042532
Heart_Left_Ventricle	ARL3	10	104433488	104474164	0.093249	rs1004467	-5.37	rs10883766	-0.00135	-3.81	-3.794	364	9	enet	0.0197	0.0118	3.88237	0.000103	0.047559
Heart_Left_Ventricle	AC122129.1	17	17761583	17762295	0.022245	rs16960744	4.57	rs854787	-0.00341	-2.92	2.456	425	425	blup	0.0062	0.103	-3.86765	0.00011	0.048978
Heart_Left_Ventricle	ALDH2	12	112204691	112247782	0.125659	rs653178	6.66	rs6489817	0.039	-4.77	-3.66	222	222	blup	0.0649	1.3e-05	3.83848	0.000124	0.052206
Heart_Left_Ventricle	TOM1L2	17	17746828	17875736	0.052706	rs16960744	4.57	rs8072977	0.000713	3.14	-0.0586	386	386	blup	-0.000892	0.384	-3.83496	0.000126	0.052206
Heart_Left_Ventricle	JTB	1	153946840	153950164	0.004941	rs4845618	5.284	rs12758402	-0.00352	-2.64	0.955	330	330	blup	0.000605	0.282	-3.82573	0.00013	0.052206
Heart_Left_Ventricle	GNGT2	17	47280153	47286762	0.054447	rs4643373	-4.48	rs4794029	-0.000909	3.32	3.478	376	7	lasso	0.00468	0.133	3.81958	0.000134	0.052206
Heart_Left_Ventricle	EPN2	17	19118928	19240028	0.113232	rs12602286	3.12	rs7501702	0.013	3.64	2.885	245	245	blup	0.0144	0.0272	3.80477	0.000142	0.053646
Heart_Left_Ventricle	TMEM150A	2	85825671	85829821	0.13057	rs1561198	6.06	rs1044158	0.0471	-4.36	4.009	475	475	blup	0.046	0.000222	-3.79136	0.00015	0.055001
Heart_Left_Ventricle	CCDC157	22	30752624	30772818	0.154131	rs9608859	-4.35	rs1002189	0.172	7.07	3.779	432	5	lasso	0.154	1.23e-11	3.7801	0.000157	0.055923
Heart_Left_Ventricle	SNRPC	6	34725183	34741571	0.081294	rs9462027	3.83	rs6457792	0.0393	-4.44	3.72	357	357	blup	0.0301	0.00242	-3.75666	0.000172	0.059565
Heart_Left_Ventricle	TCTA	3	49449639	49453908	0.020232	rs34759087	-4.52	rs3811697	0.0047	-3.05	-3.737	288	3	lasso	0.0146	0.0262	3.73691	0.000186	0.062647
Heart_Left_Ventricle	USP39	2	85829979	85876403	0.087793	rs1561198	6.06	rs2040349	0.0207	-4.36	3.622	475	16	enet	0.0403	0.000523	-3.72797	0.000193	0.062647
Heart_Left_Ventricle	RP4-813F11.4	7	140702410	140704649	0.057934	rs7787917	-2.95	rs6967493	0.0347	-3.94	2.779	400	2	lasso	0.0405	0.000504	-3.72	0.000198	0.062647
Heart_Left_Ventricle	RNF215	22	30773863	30817760	0.369141	rs9608859	-4.35	rs5749087	0.438	10.99	3.899	443	24	enet	0.438	8.59e-36	3.7181	0.000201	0.062647
Heart_Left_Ventricle	RP11-20J15.3	10	44787706	44789157	0.186985	rs10793513	-6.28	rs10508884	0.0257	4.22	-0.672	563	563	blup	0.0615	2.16e-05	3.68283	0.000231	0.067554
Heart_Left_Ventricle	ATXN2	12	111890018	112037480	0.018347	rs653178	6.66	rs11066089	0.00586	2.72	-3.681	236	1	lasso	0.0121	0.039	-3.681	0.000232	0.067554
Heart_Left_Ventricle	ITGB1BP1	2	9545813	9563676	0.102975	rs12474540	3.69	rs17522184	0.0396	-4.44	3.037	433	12	enet	0.0578	3.77e-05	-3.68048	0.000233	0.067554
Heart_Left_Ventricle	LUZP1	1	23410516	23504301	0.061488	rs641032	3.98	rs2776822	0.0193	-3.8	3.617	368	368	blup	0.00952	0.059	-3.66757	0.000245	0.068707
Heart_Left_Ventricle	FZD3	8	28351729	28431775	0.068822	rs11787294	2.64	rs17440102	-0.000335	3.95	1.846	447	447	blup	-0.0011	0.403	3.66404	0.000248	0.068707
Heart_Left_Ventricle	RSPH9	6	43612783	43640336	0.056864	rs998584	-4.33	rs1358980	-0.00164	3.05	3.65	440	1	lasso	0.00121	0.25	3.65	0.000262	0.070293
Heart_Left_Ventricle	RP11-98D18.9	1	151763280	151766878	5e-06	rs4845579	-4.773	rs12134184	0.00226	3.04	2.013	339	2	lasso	0.0127	0.0355	3.64748	0.000265	0.070293
Heart_Left_Ventricle	CACFD1	9	136325089	136335970	0.203022	rs495828	8.13	rs3094375	0.026	-4.12	-1.901	617	617	blup	0.0277	0.00349	3.63555	0.000277	0.071135
Heart_Left_Ventricle	STEAP3	2	119981384	120023228	0.080862	rs4848533	4.14	rs17804991	0.0201	4.11	3.573	499	2	lasso	0.023	0.00714	3.62935	0.000284	0.071135
Heart_Left_Ventricle	SNF8	17	47006678	47022479	0.035549	rs4643373	-4.48	rs1800632	0.0188	-3.66	-3.627	397	1	lasso	0.00514	0.123	3.627	0.000287	0.071135
Heart_Left_Ventricle	ADAM1B	12	112364822	112366821	0.064409	rs653178	6.66	rs7295294	-0.0021	3.53	-2.306	191	191	blup	0.0136	0.0307	-3.62323	0.000291	0.071135
Heart_Left_Ventricle	PROCA1	17	27030215	27038872	0.180337	rs614877	-3.33	rs28548383	0.0854	-6.74	-2.682	316	316	blup	0.155	9.84e-12	3.60383	0.000314	0.075282
Heart_Left_Ventricle	CREB3L4	1	153940189	153946744	0.066184	rs4845618	5.284	rs10494303	0.0684	4.48	3.475	332	2	lasso	0.0606	2.46e-05	3.59271	0.000327	0.076649
Heart_Left_Ventricle	DENND5A	11	9160372	9286937	0.220396	rs4537761	4.29	rs7116459	0.0965	5.34	3.609	374	4	lasso	0.0755	2.62e-06	3.589	0.000332	0.076649
Heart_Left_Ventricle	NBR1	17	41322498	41363708	0.011092	rs7217897	4	rs1800709	-0.00119	-3.69	1.1003	291	291	blup	-0.00265	0.593	-3.56816	0.000359	0.079614
Heart_Left_Ventricle	SMCR8	17	18218624	18226517	0.046912	rs16960744	4.57	rs854786	-0.00322	-3.26	2.399	280	280	blup	0.00878	0.0666	-3.56511	0.000364	0.079614
Heart_Left_Ventricle	AC005104.3	2	242290755	242291130	0.094202	rs6437221	-3.02	rs4675812	0.00826	3.93	-1.939	373	373	blup	0.0173	0.017	-3.56478	0.000364	0.079614
Heart_Left_Ventricle	SFXN2	10	104474295	104503249	0.077868	rs1004467	-5.37	rs2902548	0.0769	-4.87	-3.528	364	2	lasso	0.0513	9.98e-05	3.54246	0.000396	0.08512
Heart_Left_Ventricle	PTCD3	2	86333305	86369280	0.017316	rs2040349	3.62	rs17584578	-3.68e-05	-3.03	1.388	459	459	blup	-0.00137	0.428	-3.52021	0.000431	0.091072
Heart_Left_Ventricle	DCAF16	4	17802278	17812381	0.069242	rs1459331	-3.98	rs7682632	0.0344	3.78	-3.369	380	3	lasso	0.0164	0.0198	-3.50591	0.000455	0.094541
Heart_Left_Ventricle	ETV4	17	41605212	41656988	0.002596	rs7217897	4	rs17741747	-0.000934	-2.85	-0.868	356	356	blup	0.0022	0.208	3.49594	0.000472	0.094987
Heart_Left_Ventricle	RP11-548H18.2	4	120312986	120316490	0.139354	rs2279506	-3.9	rs10032158	0.126	6.47	-3.208	445	3	lasso	0.119	3.26e-09	-3.49408	0.000476	0.094987
Heart_Left_Ventricle	REST	4	57774075	57802010	0.087059	rs7687767	4.15	rs781663	0.0387	-4.22	3.598	530	4	enet	0.027	0.00385	-3.49192	0.00048	0.094987
Heart_Left_Ventricle	NMRAL1	16	4511681	4545764	0.592526	rs4785966	3.68	rs3747584	0.342	10.11	3.478	427	9	lasso	0.416	1.86e-33	3.4829	0.000496	0.096198
Heart_Left_Ventricle	GPX1	3	49394609	49396033	0.009315	rs34759087	-4.52	rs9858213	-0.0036	-2.59	-3.194	277	277	blup	0.00285	0.184	3.47814	0.000505	0.096198
Heart_Left_Ventricle	LEPRE1	1	43212006	43232755	0.054745	rs3828155	3.719	rs11210643	-0.00228	-3.08	-3.473	417	1	lasso	0.00406	0.148	3.473	0.000515	0.096198
Heart_Left_Ventricle	MED22	9	136205160	136214986	0.039258	rs495828	8.13	rs739468	0.0438	3.75	4.515	600	14	enet	0.0208	0.00995	3.46712	0.000526	0.096198
Heart_Left_Ventricle	AC006160.5	4	17589090	17616194	0.045982	rs1459331	-3.98	rs1325107	-0.00371	-2.82	-3.457	419	1	lasso	0.000862	0.268	3.457	0.000546	0.096198
Heart_Left_Ventricle	SF3A3	1	38422647	38456593	0.303836	rs11485595	4.359	rs4072980	0.239	8.28	-3.303	470	7	lasso	0.235	1.28e-17	-3.45073	0.000559	0.096198
Heart_Left_Ventricle	LRRC37A4P	17	43578685	43627701	0.4306	rs8072451	3.43	rs8072451	0.525	-12.11	3.434	138	4	lasso	0.53	3.37e-46	-3.44957	0.000561	0.096198
Heart_Left_Ventricle	TMEM165	4	56262124	56319564	0.128514	rs11945371	-3.16	rs476184	0.0494	5.64	2.696	395	12	enet	0.117	4.71e-09	3.44989	0.000561	0.096198
Heart_Left_Ventricle	SPDEF	6	34505579	34524110	0.028348	rs9462027	3.83	rs9462014	0.0103	-2.9	3.5	355	355	blup	0.00981	0.0563	-3.44809	0.000565	0.096198
Heart_Left_Ventricle	SETDB2	13	50018429	50069138	0.20653	rs7998427	3.84	rs959421	0.0961	5.33	3.304	404	4	lasso	0.0978	8.82e-08	3.44553	0.00057	0.096198
Heart_Left_Ventricle	URAHP	16	90106169	90114181	0.184278	rs2377056	3.24	rs3785183	-0.00249	-3.67	1.421	259	259	blup	0.0587	3.3e-05	-3.44482	0.000571	0.096198
Heart_Left_Ventricle	CCDC77	12	498621	551811	0.12434	rs525381	-3.62	rs10774154	-0.00193	-3.9	-2.287	390	390	blup	0.00798	0.076	3.43478	0.000593	0.097361
Heart_Left_Ventricle	EXOC6B	2	72403113	73053170	0.068915	rs1150500	-4.1	rs4852298	0.00228	-3	-2.564	236	236	blup	-0.0013	0.421	3.42923	0.000605	0.097361
Heart_Left_Ventricle	MAT2A	2	85766288	85771845	0.019676	rs1561198	6.06	rs1254900	0.016	-3.43	-3.041	480	480	blup	0.000815	0.27	3.42326	0.000619	0.097361
Heart_Left_Ventricle	WDR92	2	68350068	68384692	0.22473	rs7595076	-4.04	rs34842123	0.0276	-4.97	-3.974	529	529	blup	0.0611	2.29e-05	3.42119	0.000623	0.097361
Heart_Left_Ventricle	PPP1CC	12	111157485	111180744	0.043283	rs1011300	-3.89	rs4766525	-0.00197	2.63	3.42	227	1	lasso	0.00418	0.145	3.42	0.000626	0.097361
Heart_Left_Ventricle	FAM89B	11	65339820	65341669	0.232488	rs557675	-3.95	rs3741378	0.0225	3.86	-2.752	357	357	blup	0.0387	0.000661	-3.4173	0.000633	0.097361
Heart_Left_Ventricle	ZMIZ2	7	44788180	44809477	0.071776	rs1859592	3.46	rs4724376	-0.000789	-3.3	1.132	426	426	blup	0.0016	0.232	-3.41	0.000649	0.097361
Heart_Left_Ventricle	MRPL9	1	151732388	151735859	0.09965	rs4845579	-4.773	rs7007	0.0821	-4.88	-3.405	341	3	lasso	0.0661	1.08e-05	3.40969	0.00065	0.097361
Heart_Left_Ventricle	PRKD2	19	47177532	47220384	0.307245	rs11083840	-3.67	rs874462	0.0953	-6.63	-2.884	352	6	lasso	0.208	1.51e-15	3.40851	0.000653	0.097361
Heart_Left_Ventricle	ACAD10	12	112123857	112194903	0.053146	rs653178	6.66	rs2285727	-0.00256	2.86	-3.691	238	2	enet	0.00579	0.11	-3.40738	0.000656	0.097361
Heart_Left_Ventricle	MYO1F	19	8585674	8642461	0.068051	rs4804311	-3.33	rs4804311	0.000951	4.32	-3.325	408	3	lasso	-0.0019	0.486	-3.39768	0.00068	0.098733
Heart_Left_Ventricle	KANSL1-AS1	17	44270942	44274089	0.344627	rs8072451	3.43	rs17689471	0.532	12.11	3.392	29	4	lasso	0.531	2.1e-46	3.39438	0.000688	0.098733
Heart_Left_Ventricle	AC073410.1	2	203385124	203385712	0.041736	rs6722332	7.38	rs6758561	0.00432	3.2	3.394	289	1	lasso	0.00405	0.149	3.394	0.000689	0.098733
Heart_Left_Ventricle	PHKB	16	47495186	47735434	0.020312	rs16945716	-3.48	rs8055303	-0.00181	-2.61	-3.388	184	1	lasso	0.00382	0.155	3.388	0.000704	0.099736
Heart_Left_Ventricle	DND1P1	17	43663237	43664295	0.387719	rs8072451	3.43	rs17763086	0.489	11.51	3.344	120	10	lasso	0.483	1.13e-40	3.3737	0.000742	0.103938
Heart_Left_Ventricle	CRHR1-IT1	17	43697694	43725582	0.353177	rs8072451	3.43	rs16940665	0.521	11.96	3.344	93	11	lasso	0.519	8.15e-45	3.35224	0.000802	0.107398
Heart_Left_Ventricle	TUBG2	17	40811323	40819024	0.086414	rs2301647	-4.65	rs2292751	0.0667	5.13	-2.672	260	11	enet	0.0684	7.64e-06	-3.34921	0.00081	0.107398
Heart_Left_Ventricle	ADAMTS7	15	79051545	79103773	0.124584	rs4468572	-5.918	rs8029659	0.0173	-4	2.629	421	421	blup	0.0232	0.00686	-3.34647	0.000818	0.107398
Heart_Left_Ventricle	RP11-707O23.5	17	43678235	43679706	0.408929	rs8072451	3.43	rs17689471	0.543	12.11	3.392	111	16	lasso	0.542	9.82e-48	3.34618	0.000819	0.107398
Heart_Left_Ventricle	RP11-561C5.4	15	85747141	85778026	0.419412	rs8023774	-4.323	rs2342120	0.2	7.48	-2.515	527	527	blup	0.202	4.23e-15	-3.34565	0.000821	0.107398
Heart_Left_Ventricle	BRCA1	17	41196312	41277500	0.029177	rs3817331	-4.35	rs11650132	0.00212	2.82	2.156	284	284	blup	0.000711	0.276	3.34525	0.000822	0.107398
Heart_Left_Ventricle	U91328.22	6	26013469	26013985	0.092136	rs12192342	4.23	rs198854	0.039	4.33	1.885	692	31	enet	0.064	1.49e-05	3.34371	0.000827	0.107398
Heart_Left_Ventricle	PTPN11	12	112856155	112947717	0.048738	rs17696736	5.68	rs232924	0.00348	-3.39	1.176	285	285	blup	4.41e-05	0.315	-3.33821	0.000843	0.107795
Heart_Left_Ventricle	SCAND2P	15	85174682	85185695	0.173972	rs6496733	-4.024	rs4247408	0.0294	4.21	0.163	375	23	enet	0.0923	2.04e-07	-3.33668	0.000848	0.107795
Heart_Left_Ventricle	SNRNP27	2	70120692	70132707	0.176141	rs13412112	4.42	rs12612925	0.0546	-4.77	3.568	331	20	enet	0.0727	4.01e-06	-3.33401	0.000856	0.107795
Heart_Left_Ventricle	RP11-64B16.2	12	119632655	119633199	0.018626	rs10849641	2.91	rs12811848	-0.00114	-3.15	-0.156	567	33	enet	-0.000499	0.353	3.33031	0.000867	0.108047
Heart_Left_Ventricle	USP53	4	120133800	120216672	0.070309	rs2279506	-3.9	rs10518336	0.00855	4.09	-3.09	452	4	enet	0.0296	0.00259	-3.32625	0.00088	0.108047
Heart_Left_Ventricle	RPL31P49	12	110898793	110899167	0.019656	rs1011300	-3.89	rs10849918	-0.00344	-3.13	3.325	242	1	lasso	0.0236	0.00646	-3.325	0.000884	0.108047
Heart_Left_Ventricle	TAF1A	1	222731244	222763166	0.019472	rs17163358	-6.711	rs9441829	0.00142	-3.42	-3.702	332	3	lasso	-0.00332	0.744	3.316	0.000913	0.110508
Heart_Left_Ventricle	FHL3	1	38462442	38471278	0.081734	rs11485595	4.359	rs4072980	0.0874	4.98	-3.303	465	3	lasso	0.0799	1.36e-06	-3.31253	0.000925	0.110884
Heart_Left_Ventricle	CD2AP	6	47445525	47594999	0.02786	rs9369719	4.05	rs12664637	0.00299	-3.01	3.377	520	2	lasso	0.011	0.0464	-3.30042	0.000965	0.114578
Heart_Left_Ventricle	TLCD1	17	27051378	27054953	0.08018	rs614877	-3.33	rs2302206	0.0565	-4.37	-2.8	316	316	blup	0.0467	0.000198	3.28565	0.00102	0.119965
Heart_Left_Ventricle	CARF	2	203776950	203851786	0.058899	rs6722332	7.38	rs4510208	-0.00318	-2.71	7.336	244	244	blup	0.00675	0.0934	-3.27866	0.00104	0.121175
Heart_Left_Ventricle	RP11-1069G10.2	15	63188011	63191742	0.058825	rs12900905	3.886	rs867670	0.0219	-4.28	3.265	550	2	lasso	0.0152	0.024	-3.27168	0.00107	0.122517
Heart_Left_Ventricle	LPCAT2	16	55542910	55620582	0.199509	rs7189685	-4.14	rs9932991	0.0302	-4.41	-3.887	673	3	lasso	0.0463	0.000211	3.26881	0.00108	0.122517
Heart_Left_Ventricle	TMEM184A	7	1582680	1600457	0.107568	rs11765459	-4.08	rs4725180	-0.00174	-3.63	-1.732	355	355	blup	0.0217	0.00862	3.27	0.001081	0.122517
Heart_Left_Ventricle	DPH1	17	1933404	1945898	0.216021	rs2760740	4.83	rs8065878	0.123	5.86	3.102	465	4	lasso	0.119	3.21e-09	3.26387	0.0011	0.123547
Heart_Left_Ventricle	RIMKLA	1	42846466	42888249	0.134947	rs3828155	3.719	rs1335578	0.0708	4.67	3.312	326	326	blup	0.0571	4.19e-05	3.2622	0.00111	0.123557
Heart_Left_Ventricle	CDIP1	16	4560676	4588829	0.097548	rs4785966	3.68	rs1051308	0.044	-4.31	3.367	428	2	lasso	0.0169	0.0183	-3.25451	0.001136	0.125332
Heart_Left_Ventricle	GTF2F2P1	4	148427243	148427917	0.042428	rs17612742	4.91	rs984458	0.00488	2.91	3.248	368	1	lasso	0.00265	0.191	3.248	0.001162	0.127076
Heart_Left_Ventricle	RP1-46F2.2	12	111374389	111396012	0.134393	rs11065898	-4.52	rs10849918	0.125	6.3	3.325	245	7	lasso	0.127	9.91e-10	3.23696	0.00121	0.131175
Heart_Left_Ventricle	ATP5J2	7	99046098	99063954	0.049379	rs2572000	3.12	rs7792939	0.000329	3.28	0.737	316	13	enet	0.00308	0.177	3.23	0.001247	0.13402
Heart_Left_Ventricle	COL7A1	3	48601506	48632700	0.018216	rs3172494	-4.12	rs11715496	-0.00343	3.07	-3.215	251	1	lasso	0.00417	0.145	-3.215	0.0013	0.137242
Heart_Left_Ventricle	ANAPC2	9	140069236	140082989	0.018434	rs28664164	-3.24	rs28560209	0.0249	3.59	-3.217	355	1	lasso	0.00289	0.183	-3.217	0.0013	0.137242
Heart_Left_Ventricle	RP11-490G8.1	12	95861173	95861637	0.00774	rs1369821	-3.44	rs12312350	-0.00207	-3.11	1.472	584	584	blup	0.0422	0.00039	-3.21461	0.00131	0.137242
Heart_Left_Ventricle	CCDC181	1	169364108	169429907	0.243497	rs11800843	3.353	rs16862172	0.167	-7.19	3.16	582	8	enet	0.167	1.41e-12	-3.20469	0.00135	0.140254
Heart_Left_Ventricle	RP11-775C24.3	15	81283145	81285599	0.070468	rs1879454	4.095	rs16972648	-0.00145	2.96	-1.009	463	463	blup	-0.00232	0.541	-3.196	0.00139	0.142767
Heart_Left_Ventricle	STAT3	17	40465342	40540586	0.143619	rs2301647	-4.65	rs7221385	-0.00355	-3.38	-0.138	260	260	blup	0.00755	0.0817	-3.19324	0.00141	0.142767
Heart_Left_Ventricle	RP11-276H7.2	1	16481706	16483824	0.030068	rs612727	-2.95	rs6603850	-0.000235	-2.75	-2.664	353	353	blup	0.000157	0.308	3.19249	0.00141	0.142767
Heart_Left_Ventricle	UHRF1BP1	6	34759857	34850915	0.235214	rs9462027	3.83	rs7756405	0.193	7.45	3.19	359	5	lasso	0.177	2.69e-13	3.18956	0.00142	0.142767
Heart_Left_Ventricle	SEC61A1	3	127770484	127790526	0.036374	rs2033445	3.64	rs9876104	-0.00351	-3.16	3.279	396	8	enet	0.00858	0.0689	-3.17957	0.00147	0.146612
Heart_Left_Ventricle	WNK2	9	95947198	96082854	0.007577	rs4744170	3.88	rs10992711	-0.00336	-2.92	-3.172	439	1	enet	-0.00117	0.409	3.172	0.00151	0.149406
Heart_Left_Ventricle	C6orf106	6	34555065	34664636	0.082254	rs9462027	3.83	rs2814993	0.0432	4.01	3.159	343	4	lasso	0.031	0.00212	3.15896	0.00158	0.154377
Heart_Left_Ventricle	RP11-486L19.2	16	84226164	84228871	0.219304	rs3785026	2.68	rs3759975	0.0381	4.67	-2.081	964	33	enet	0.0505	0.000112	-3.15858	0.001585	0.154377
Heart_Left_Ventricle	RBM15B	3	51428731	51435272	0.098887	rs11923703	-3.22	rs12487957	0.00261	-3.13	-2.356	250	250	blup	0.00409	0.148	3.11968	0.00181	0.173206
Heart_Left_Ventricle	RPL23P2	21	30369934	30370354	0.11352	rs8131103	4.42	rs2251087	-0.000124	3.98	-1.49	429	429	blup	0.0448	0.000267	-3.1188	0.00182	0.173206
Heart_Left_Ventricle	APOL6	22	36044442	36064456	0.234024	rs4369966	-3.37	rs10154656	0.119	-6.94	2.984	428	5	lasso	0.129	6.67e-10	-3.1183	0.00182	0.173206
Heart_Left_Ventricle	C18orf21	18	33552046	33559241	0.121894	rs4799840	-3.28	rs4799409	0.081332	-5.69	-2.462	435	14	enet	0.105	2.96e-08	3.1131	0.00185	0.174351
Heart_Left_Ventricle	PTGIR	19	47123725	47128375	0.035869	rs11083840	-3.67	rs10419732	0.0059	3.65	-3.111	364	2	lasso	0.0028	0.186	-3.11146	0.00186	0.174351
Heart_Left_Ventricle	SLK	10	105726959	105788991	0.068441	rs2902638	3.76	rs2863733	0.00021	3.11	0.897	422	422	blup	0.00814	0.0741	3.10535	0.0019	0.174357
Heart_Left_Ventricle	RP11-378J18.3	1	222763276	222766374	0.119404	rs17163358	-6.711	rs17163191	0.066	-4.44	-2.044	332	12	enet	0.06	2.7e-05	3.10437	0.00191	0.174357
Heart_Left_Ventricle	MTTP	4	100484918	100545156	0.093709	rs10030937	-3.1	rs10030937	0.0572	-4.18	-3.103	514	1	lasso	0.0299	0.00249	3.103	0.001916	0.174357
Heart_Left_Ventricle	FLII	17	18148190	18162230	0.073623	rs16960744	4.57	rs12953299	-0.00242	-2.91	3.359	281	281	blup	0.0195	0.0123	-3.10022	0.00193	0.174357
Heart_Left_Ventricle	RP11-74E22.6	17	2591767	2592254	0.248994	rs8065650	4.64	rs1109451	0.126	-6.02	2.893	440	12	enet	0.129	7.27e-10	-3.10099	0.00193	0.174357
Heart_Left_Ventricle	FAAH	1	46859937	46879520	0.200727	rs3845301	3.542	rs3863641	0.11	6.15	3.007	361	5	lasso	0.158	6.06e-12	3.09168	0.00199	0.178484
Heart_Left_Ventricle	CSK	15	75074398	75095539	0.092907	rs2472299	3.338	rs1378942	0.0116	3.81	3.085	327	327	blup	0.00768	0.0799	3.08731	0.00202	0.179623
Heart_Left_Ventricle	PIGHP1	15	59968956	59969520	0.063712	rs12592441	3.095	rs16941134	-0.00278	2.77	0.114	514	514	blup	-0.00262	0.588	3.0749	0.00211	0.179623
Heart_Left_Ventricle	MIR22HG	17	1614805	1620468	0.07901	rs2760740	4.83	rs17761723	-0.00363	3.13	-0.366	440	440	blup	-7.52e-05	0.323	-3.07388	0.00211	0.179623
Heart_Left_Ventricle	QPCTL	19	46195741	46207247	0.113344	rs1548029	4.3	rs1049739	0.000792	3.5	2.305	375	3	lasso	0.00307	0.177	3.074	0.00211	0.179623
Heart_Left_Ventricle	CCDC92	12	124403207	124457378	0.348072	rs7311233	-3.22	rs4765148	0.242	8.78	-3.18	436	23	enet	0.285	1.3e-21	-3.07236	0.00212	0.179623
Heart_Left_Ventricle	RP11-259G18.3	17	44336917	44337972	0.372413	rs8072451	3.43	rs169201	0.512	12.19	2.824	66	16	lasso	0.551	7.45e-49	3.07097	0.00213	0.179623
Heart_Left_Ventricle	C1orf112	1	169631245	169823221	0.109969	rs11800843	3.353	rs648576	0.00274	-3.27	-0.409	535	535	blup	0.0178	0.016	3.07183	0.00213	0.179623
Heart_Left_Ventricle	AC140481.1	2	131174328	131185749	0.027908	rs7419565	3.13	rs13394702	-0.00369	2.57	1.881	127	3	lasso	0.00163	0.231	3.07124	0.00213	0.179623
Heart_Left_Ventricle	C17orf58	17	65987217	65989765	0.053137	rs12600551	3.78	rs9890629	-0.00339	-2.94	2.682	334	334	blup	0.00652	0.097	-3.068	0.00215	0.179623
Heart_Left_Ventricle	INTS10	8	19674651	19709594	0.100035	rs4128744	-4.89	rs4922145	-0.00321	3.13	0.483	667	13	enet	-0.00272	0.604	-3.06856	0.002151	0.179623
Heart_Left_Ventricle	VPS29	12	110928902	110939922	0.061089	rs1011300	-3.89	rs11065675	-0.00057	-3.22	2.833	241	3	lasso	0.0045	0.137	-3.06472	0.00218	0.179623
Heart_Left_Ventricle	RP11-85F14.5	3	136560568	136580896	0.060377	rs4678275	-3.15	rs4678447	0.0568	-4.2	-2.894	332	3	lasso	0.021	0.00974	3.06433	0.00218	0.179623
Heart_Left_Ventricle	PHACTR1	6	12717893	13288645	0.029589	rs9349379	12.3	rs4331981	-0.00328	2.87	-2.792	501	501	blup	0.00404	0.149	-3.06321	0.00219	0.179623
Heart_Left_Ventricle	FNDC3A	13	49550048	49783915	0.03777	rs1998782	3.8	rs17476884	-0.0036	-2.89	1.694	408	408	blup	-0.00245	0.561	-3.05874	0.00222	0.180894
Heart_Left_Ventricle	RP11-182J1.1	15	85176755	85177054	0.076282	rs6496733	-4.024	rs3748379	-0.0011	-3.38	2.048	376	2	lasso	-0.00309	0.683	-3.0451	0.00233	0.187005
Heart_Left_Ventricle	SUSD1	9	114803065	114937688	0.254848	rs2900537	-3.29	rs4979085	0.211	-7.91	2.933	487	3	lasso	0.214	5.72e-16	-3.0441	0.00233	0.187005
Heart_Left_Ventricle	PDE12	3	57542003	57552571	0.041458	rs17058639	3.06	rs11706707	-0.00368	3.13	2.948	359	3	lasso	0.0235	0.00654	3.04354	0.00234	0.187005
Heart_Left_Ventricle	MAPKAPK2	1	206858289	206907628	0.101568	rs1800893	-2.984	rs12127039	-0.00334	3.47	2.237	384	384	blup	0.00265	0.191	3.03689	0.00239	0.189784
Heart_Left_Ventricle	KHK	2	27309615	27323465	0.211795	rs1124649	-3.68	rs2289360	0.22	7.92	-2.584	313	313	blup	0.215	4.46e-16	-3.03278	0.00242	0.19095
Heart_Left_Ventricle	HTRA1	10	124221041	124274424	0.247494	rs11200397	-3.63	rs2300433	0.00221	-4.05	-1.223	617	617	blup	0.0688	7.2e-06	-3.0221	0.00251	0.195162
Heart_Left_Ventricle	PCDHGA10	5	140792743	140795178	0.072326	rs456998	-3.047	rs740474	-0.000842	-3.07	-2.772	500	22	enet	0.00217	0.209	3.02	0.00252	0.195162
Heart_Left_Ventricle	CTB-31O20.2	19	1874881	1876168	0.097893	rs12462556	-3.99	rs12459738	0.0123	-3.73	-1.332	381	3	lasso	0.0204	0.0106	3.01936	0.00253	0.195162
Heart_Left_Ventricle	SCYL1	11	65292548	65306175	0.016496	rs557675	-3.95	rs489574	-0.0014	2.96	-3.019	366	1	lasso	0.00624	0.102	-3.019	0.002536	0.195162
Heart_Left_Ventricle	CTTN	11	70244595	70282690	0.099253	rs930585	3.75	rs2298396	0.0813	5.47	-3.208	423	2	lasso	0.0878	4.08e-07	-3.0151	0.002569	0.196489
Heart_Left_Ventricle	LARP4P	15	36909290	36911466	0.087054	rs7175042	-3.45	rs1012168	0.0147	3.61	-2.746	541	541	blup	0.0226	0.00757	-3.00356	0.00267	0.202969
Heart_Left_Ventricle	RP3-462E2.3	12	112250597	112251224	0.047767	rs653178	6.66	rs16941667	0.00731	2.94	-3.108	211	3	lasso	0.0076	0.081	-2.99978	0.0027	0.204005
Heart_Left_Ventricle	RAB22A	20	56884752	56942563	0.047392	rs6092549	3.19	rs4811950	0.00193	2.84	0.693	653	653	blup	-0.000516	0.354	2.99518	0.00274	0.204548
Heart_Left_Ventricle	SLC35B2	6	44221833	44225291	0.115058	rs998584	-4.33	rs11968561	-0.00039	-3.41	-0.473	577	577	blup	0.00512	0.123	-2.99597	0.00274	0.204548
Heart_Left_Ventricle	SUSD2	22	24577227	24585078	0.34844	rs5760293	-5.49	rs5760186	0.243	8.73	-2.388	353	10	lasso	0.28	3.64e-21	-2.993	0.00276	0.204815
Heart_Left_Ventricle	UNC119B	12	121148238	121161443	0.057143	rs7310409	3.98	rs10774579	0.0483	-4.01	-2.947	448	2	lasso	0.0181	0.0152	2.98938	0.0028	0.206554
Heart_Left_Ventricle	EIF2B2	14	75469614	75476292	0.262577	rs12889472	-3.69	rs735452	0.178	-8.16	-2.811	414	19	enet	0.217	3.47e-16	2.9825	0.00286	0.208025
Heart_Left_Ventricle	ZNF687	1	151254406	151264272	0.030711	rs6673002	-3.853	rs1568485	-0.00347	3.37	3.04	313	8	enet	0.0241	0.006	2.98228	0.00286	0.208025
Heart_Left_Ventricle	SNAPIN	1	153631130	153634306	0.01699	rs10494303	3.475	rs28380060	-0.00286	2.78	-2.981	404	1	lasso	0.000586	0.283	-2.981	0.00287	0.208025
Heart_Left_Ventricle	TTLL6	17	46839597	46894576	0.114791	rs4643373	-4.48	rs7208074	0.0165	-4.62	1.539	392	13	enet	0.0415	0.000437	-2.97065	0.00297	0.214029
Heart_Left_Ventricle	C12orf43	12	121440316	121454305	0.244405	rs7310409	3.98	rs7961178	0.0581	5.48	-1.846	461	5	lasso	0.0907	2.59e-07	-2.96436	0.00303	0.217098
Heart_Left_Ventricle	TIMP3	22	33197687	33259030	0.137088	rs9606993	-3.29	rs5754248	0.031	-4.12	-2.154	688	5	lasso	0.0223	0.00797	2.9603	0.00307	0.218707
Heart_Left_Ventricle	ABHD6	3	58223233	58281420	0.070802	rs17058639	3.06	rs2686629	0.00586	-2.91	0.838	452	452	blup	0.00108	0.257	-2.95584	0.00312	0.220414
Heart_Left_Ventricle	RP11-158M2.5	15	86298172	86299468	0.059908	rs7177107	3.66	rs16944652	0.000271	-3.53	0.005	563	563	blup	0.00786	0.0775	-2.95499	0.00313	0.220414
Heart_Left_Ventricle	RP11-448A19.1	7	129244389	129251471	0.013636	rs11556924	-5.49	rs17556430	0.000444	-3.31	-2.953	339	1	lasso	0.0317	0.00191	2.95	0.003147	0.220414
Heart_Left_Ventricle	PCBP1-AS1	2	70189398	70314567	0.142971	rs13412112	4.42	rs7586213	0.00125	-4.12	2.313	371	371	blup	0.00878	0.0666	-2.94903	0.00319	0.22122
Heart_Left_Ventricle	FBXO31	16	87361033	87423366	0.16899	rs4465613	-3.62	rs933717	0.077	5.1	2.905	585	6	lasso	0.0917	2.24e-07	2.94847	0.003194	0.22122
Heart_Left_Ventricle	THOC5	22	29901868	29950243	0.456101	rs2531848	3.22	rs16987839	0.309	-9.52	2.721	409	7	lasso	0.422	4.22e-34	-2.9449	0.00323	0.221408
Heart_Left_Ventricle	CCNE2	8	95891998	95908906	0.108273	rs2678829	3.06	rs1453377	0.0242	-4.23	1.563	458	458	blup	0.0574	4.02e-05	-2.9442	0.003238	0.221408
Heart_Left_Ventricle	SAPCD2	9	139956581	139965040	0.022622	rs28664164	-3.24	rs36121634	-0.00298	-2.91	1.497	366	366	blup	0.00344	0.166	2.94273	0.00325	0.221408
Heart_Left_Ventricle	RP11-259G18.1	17	44344403	44346060	0.059677	rs8072451	3.43	rs17689471	0.0692	5.14	3.392	66	66	blup	0.0428	0.00036	2.9402	0.00328	0.222238
Heart_Left_Ventricle	FAM222B	17	27082996	27169857	0.062859	rs631905	-3.24	rs9914988	0.0601	4.97	-2.377	320	14	enet	0.0542	6.46e-05	-2.93855	0.0033	0.222384
Heart_Left_Ventricle	OPN5	6	47749718	47800516	0.178307	rs9369719	4.05	rs1485782	0.127	-6.75	3.445	430	430	blup	0.13	5.47e-10	-2.93266	0.00336	0.22521
Heart_Left_Ventricle	ALPK2	18	56148479	56296189	0.20167	rs9944639	3.28	rs9960620	0.077197	4.76	-1.752	565	565	blup	0.0872	4.43e-07	-2.92544	0.00344	0.227031
Heart_Left_Ventricle	METRN	16	765115	769655	0.024436	rs12448994	-3.32	rs9928077	0.0138	3.65	1.878	465	465	blup	0.00324	0.172	2.9244	0.003451	0.227031
Heart_Left_Ventricle	NDUFAF6	8	95907995	96128683	0.19333	rs2678829	3.06	rs7812312	0.136	-6.92	2.568	458	20	enet	0.19	3.48e-14	-2.92373	0.003459	0.227031
Heart_Left_Ventricle	RP11-981P6.1	12	89954906	89987798	0.049324	rs2681472	5.81	rs7134172	0.0398	-3.94	-2.579	359	2	lasso	0.0366	0.000906	2.92348	0.00346	0.227031
Heart_Left_Ventricle	AP000487.5	11	70218497	70244509	0.042801	rs930585	3.75	rs11236730	0.00136	-3.6	-0.461	423	423	blup	0.00927	0.0615	-2.9133	0.003576	0.230894
Heart_Left_Ventricle	NAT2	8	18248755	18258728	0.083918	rs11780884	3.69	rs10103029	0.0327	-4.05	2.913	860	1	lasso	0.0216	0.0088	-2.913	0.00358	0.230894
Heart_Left_Ventricle	ASPRV1	2	70187226	70189394	0.053766	rs13412112	4.42	rs13423375	-0.00367	-2.81	2.013	346	346	blup	-0.000718	0.37	-2.91164	0.0036	0.230894
Heart_Left_Ventricle	RPL13	16	89627065	89630950	0.125123	rs11643561	3.34	rs12709089	0.0837	-5.14	2.957	452	10	enet	0.0693	6.65e-06	-2.91061	0.003607	0.230894
Heart_Left_Ventricle	MRVI1-AS1	11	10562819	10621479	0.169082	rs1601588	-3.28	rs2957655	-0.00371	3.47	-1.59	525	525	blup	0.0612	2.25e-05	-2.9099	0.003616	0.230894
Heart_Left_Ventricle	WIZ	19	15532319	15560762	0.028365	rs6512067	4.97	rs10410357	0.0127	3.6	2.881	548	2	lasso	0.00537	0.118	2.90824	0.00363	0.230894
Heart_Left_Ventricle	FARP2	2	242295658	242431094	0.254526	rs6437221	-3.02	rs4675812	0.037	-5.08	-1.939	373	373	blup	0.121	2.33e-09	2.90291	0.0037	0.233834
Heart_Left_Ventricle	RP11-867G23.10	11	66176629	66184608	0.04059	rs3016311	-2.9	rs4930355	0.0235	-3.39	1.209	285	285	blup	0.0135	0.0311	-2.9005	0.003726	0.233834
Heart_Left_Ventricle	C4orf3	4	120218207	120225600	0.078199	rs2279506	-3.9	rs11731571	0.0874	5.01	-2.882	443	2	lasso	0.0747	2.95e-06	-2.89762	0.00376	0.233834
Heart_Left_Ventricle	S100A1	1	153600402	153604509	0.261872	rs10494303	3.475	rs3818632	0.225	8.07	-2.966	408	8	lasso	0.195	1.44e-14	-2.89671	0.00377	0.233834
Heart_Left_Ventricle	KLHL2P1	4	120255484	120299388	0.128828	rs2279506	-3.9	rs2892848	0.12	6.66	-3.074	441	6	lasso	0.116	5.12e-09	-2.8968	0.00377	0.233834
Heart_Left_Ventricle	CALR	19	13049421	13055303	0.074766	rs1049481	-2.91	rs2974755	0.0304	-3.98	-2.881	325	4	lasso	0.0184	0.0146	2.89422	0.0038	0.234528
Heart_Left_Ventricle	MST1R	3	49924435	49941277	0.050555	rs9875617	-3.97	rs4688755	0.00403	-3.17	-2.126	338	338	blup	0.0166	0.019	2.89162	0.00383	0.235215
Heart_Left_Ventricle	RP11-873E20.1	18	33296334	33297942	0.058562	rs4799840	-3.28	rs1626427	0.004789	3.48	2.276	364	364	blup	-0.00151	0.442	2.88732	0.00389	0.236279
Heart_Left_Ventricle	DLGAP4	20	34894258	35157040	0.03668	rs709050	2.91	rs17093270	-0.00228	2.72	-1.274	209	209	blup	0.0123	0.0377	-2.88433	0.00392	0.236279
Heart_Left_Ventricle	LYRM4	6	5102827	5261172	0.306044	rs4560685	4.35	rs438298	0.181	-7.06	-3.104	629	28	enet	0.201	5.43e-15	2.88233	0.00395	0.236279
Heart_Left_Ventricle	VN1R85P	19	22357568	22357993	0.143867	rs4613201	-3.2	rs8106346	0.0452	5.14	-2.94	332	3	lasso	0.0395	0.000591	-2.88068	0.00397	0.236279
Heart_Left_Ventricle	SMKR1	7	129142320	129152773	0.081653	rs1882095	3.33	rs17556430	0.00715	-3.82	-2.953	334	334	blup	0.0142	0.0278	2.88	0.003979	0.236279
Heart_Left_Ventricle	TPP2	13	103249353	103331521	0.03864	rs1886925	-3.05	rs658332	0.00446	-3.1	-2.714	687	687	blup	-0.0031	0.684	2.87982	0.00398	0.236279
Heart_Left_Ventricle	PROX2	14	75319736	75330537	0.037628	rs12889472	-3.69	rs2159904	-0.00347	-2.78	2.88	367	1	lasso	0.00615	0.103	-2.88	0.00398	0.236279
Heart_Left_Ventricle	TBC1D13	9	131549483	131572711	0.005868	rs10760581	-2.94	rs13289095	0.00344	2.43	-1.533	298	298	blup	0.0129	0.0341	-2.87647	0.00402	0.237523
Heart_Left_Ventricle	RP11-710E1.2	4	88381959	88383432	0.089922	rs7675842	-3.02	rs9998083	0.00141	-3.31	2.647	472	2	lasso	0.00913	0.063	-2.87347	0.00406	0.238755
Heart_Left_Ventricle	OTUD3	1	20209006	20239438	0.151596	rs10492999	3.003	rs10916668	0.0877	5.2	2.997	542	4	lasso	0.0701	5.96e-06	2.86891	0.00412	0.240252
Heart_Left_Ventricle	NDE1	16	15737124	15820210	0.359252	rs7192541	-3.12	rs16967494	0.262	-8.47	2.697	411	7	lasso	0.268	3.36e-20	-2.8685	0.004124	0.240252
Heart_Left_Ventricle	WWTR1	3	149235022	149454501	0.149678	rs13325622	3.05	rs4681542	0.073	5.2	2.871	481	11	enet	0.0594	2.95e-05	2.86366	0.00419	0.242414
Heart_Left_Ventricle	PLEKHM1	17	43513266	43568115	0.015973	rs8072451	3.43	rs11012	0.0473	3.73	2.863	162	1	lasso	0.0433	0.000332	2.863	0.0042	0.242414
Heart_Left_Ventricle	SORT1	1	109852192	109940573	0.039806	rs7528419	-8.028	rs629001	0.0437	3.61	-2.672	421	2	lasso	0.0274	0.00362	-2.86008	0.00424	0.242935
Heart_Left_Ventricle	NETO2	16	47111614	47177908	0.041569	rs16952126	-2.98	rs16952589	-0.00205	2.8	-2.86	170	2	lasso	0.00466	0.134	-2.85911	0.004248	0.242935
Heart_Left_Ventricle	KRT18P34	3	156880452	156881721	0.116432	rs9883103	3.57	rs8925	0.0727	-5.27	2.932	423	5	lasso	0.0712	5.02e-06	-2.857	0.00428	0.243647
Heart_Left_Ventricle	RP11-422P24.10	1	153938992	153939406	0.060134	rs4845618	5.284	rs2841102	0.0104	-3.71	2.394	332	332	blup	0.0184	0.0145	-2.85446	0.00431	0.24424
Heart_Left_Ventricle	ATPAF2	17	17880723	17942523	0.38144	rs16960744	4.57	rs11652819	0.162	-6.82	-1.46	352	11	enet	0.2	6.49e-15	2.85258	0.00434	0.244827
Heart_Left_Ventricle	KL	13	33590207	33640282	0.07502	rs7328733	-4.91	rs45604	-0.00369	-3.56	2.833	530	3	lasso	0.00994	0.0551	-2.84352	0.00446	0.250458
Heart_Left_Ventricle	ZNF100	19	21905568	21950430	0.625107	rs4613201	-3.2	rs6511286	0.295	8.98	-2.028	298	12	lasso	0.436	1.45e-35	-2.84203	0.00448	0.250458
Heart_Left_Ventricle	EPHA2	1	16450832	16482582	0.031109	rs612727	-2.95	rs6697459	-0.0029	-2.88	-2.748	353	3	enet	0.00103	0.259	2.8384	0.00453	0.251002
Heart_Left_Ventricle	RP11-206L10.1	1	661611	663527	0.040079	rs4970383	-2.973	rs7537756	0.0121	-3.61	-2.4768	121	121	blup	-0.000569	0.358	2.8385	0.00453	0.251002
Heart_Left_Ventricle	RP11-379H18.1	7	35734824	35739023	0.311444	rs11765451	3.11	rs10261410	0.214	-7.77	-2.777	543	10	lasso	0.201	5.35e-15	2.84	0.004577	0.252484
Heart_Left_Ventricle	FAM109A	12	111798455	111806925	0.037783	rs653178	6.66	rs1265566	-0.000305	2.91	-3.505	236	2	lasso	0.00925	0.0616	-2.83306	0.00461	0.253184
Heart_Left_Ventricle	RP11-242D8.3	17	41321897	41322094	0.021253	rs7217897	4	rs2271028	-0.00343	2.89	2.84	291	2	lasso	0.00417	0.146	2.82777	0.00469	0.256448
Heart_Left_Ventricle	PLA2R1	2	160788519	160919121	0.202375	rs3771719	3.81	rs1037694	0.0398	-4.17	-2.131	425	6	lasso	0.0608	2.4e-05	2.82545	0.00472	0.256929
Heart_Left_Ventricle	ACVR2A	2	148602086	148687967	0.144582	rs1528836	3.89	rs2307394	0.104	6.14	3.138	337	4	lasso	0.11	1.25e-08	2.82444	0.00474	0.256929
Heart_Left_Ventricle	PTPRK	6	128289924	128841870	0.118091	rs17459173	3.17	rs17056138	0.00204	-3.66	-2.192	313	18	enet	0.00306	0.178	2.82044	0.0048	0.258861
Heart_Left_Ventricle	RP11-395N3.2	2	227664862	227675745	0.052801	rs2272202	-3.62	rs6706802	0.00666	3.71	-2.408	458	2	lasso	0.0152	0.024	-2.81742	0.00484	0.258861
Heart_Left_Ventricle	IL21R-AS1	16	27458990	27464714	0.19805	rs8046403	-3.07	rs232062	0.156	-6.91	-2.662	520	520	blup	0.148	3.2e-11	2.81718	0.004845	0.258861
Heart_Left_Ventricle	AC024257.1	12	48759919	48761738	0.021318	rs7299704	2.56	rs4579969	0.00733	2.75	-0.702	467	467	blup	-0.00188	0.483	-2.81509	0.00488	0.258861
Heart_Left_Ventricle	NEO1	15	73344051	73597547	0.018505	rs16957918	4.238	rs12901649	-0.00339	-3.05	-2.814	279	1	lasso	0.0157	0.0218	2.814	0.00489	0.258861
Heart_Left_Ventricle	EPHB4	7	100400187	100425121	0.055121	rs4729598	3.59	rs2250818	-0.00268	3.46	1.947	339	339	blup	-0.00182	0.476	2.81	0.004904	0.258861
Heart_Left_Ventricle	ADCK2	7	140372953	140394921	0.078502	rs4637729	3.19	rs17161914	-0.00269	3.13	2.54	362	362	blup	0.00554	0.115	2.81	0.004921	0.258861
Heart_Left_Ventricle	PRPSAP2	17	18759612	18834581	0.271048	rs12602286	3.12	rs11078421	0.222	8.32	-2.792	154	5	lasso	0.243	3.35e-18	-2.81039	0.00495	0.259293
Heart_Left_Ventricle	SMIM5	17	73629514	73637484	0.188988	rs3760128	-3.2	rs820206	0.12	-6.29	2.877	338	3	lasso	0.114	6.74e-09	-2.80485	0.00503	0.262381
Heart_Left_Ventricle	TUT1	11	62342517	62359649	0.016881	rs11231121	3.1	rs2513067	-0.00239	3.05	2.803	387	1	lasso	0.00932	0.061	2.803	0.005063	0.263002
Heart_Left_Ventricle	AMN1	12	31826486	31882108	0.008932	rs3933838	-3.6	rs7298857	-0.00334	3.03	-0.906	494	19	enet	-0.00199	0.496	-2.80146	0.00509	0.263307
Heart_Left_Ventricle	TACC3	4	1723227	1746898	0.153405	rs2166580	3.54	rs1374468	0.0175	-4.67	-1.611	271	15	enet	0.0516	9.6e-05	2.79593	0.005175	0.263687
Heart_Left_Ventricle	RP11-379B8.1	6	82554902	82643197	0.190184	rs194915	3.95	rs12663436	0.0468	-4.26	-2.981	375	375	blup	0.0336	0.00143	2.79532	0.00518	0.263687
Heart_Left_Ventricle	DDX59	1	200593024	200639097	0.23019	rs12742404	3.386	rs12082129	0.0209	-4.83	2.781	540	15	enet	0.115	5.76e-09	-2.79358	0.00521	0.263687
Heart_Left_Ventricle	RP11-38P22.2	3	152557179	152559228	0.006324	rs16864439	-2.79	rs16864439	0.00185	3.07	-2.793	343	1	lasso	0.00723	0.0862	-2.793	0.00522	0.263687
Heart_Left_Ventricle	CCDC14	3	123616152	123680564	0.111861	rs7636024	4.53	rs2103353	0.000205	3.43	-0.228	372	372	blup	0.00605	0.105	-2.79199	0.00524	0.263687
Heart_Left_Ventricle	RP1-257A7.5	6	13290250	13290722	0.03489	rs9349379	12.3	rs4331981	0.00215	3.06	-2.792	520	1	lasso	0.0277	0.00349	-2.792	0.00524	0.263687
Heart_Left_Ventricle	TRIM54	2	27505260	27530267	0.017567	rs1124649	-3.68	rs4665352	-0.00348	2.62	-3.34	311	311	blup	6.48e-05	0.314	-2.79087	0.00526	0.263687
Heart_Left_Ventricle	HOXB3	17	46626232	46667634	0.008383	rs4643373	-4.48	rs1390154	0.00343	2.71	2.935	399	399	blup	0.00142	0.241	2.78905	0.00529	0.263687
Heart_Left_Ventricle	ZBED3-AS1	5	76382565	76462734	0.019777	rs10035405	-3.322	rs7732628	0.0121	-3.91	2.656	589	2	lasso	0.00396	0.151	-2.79	0.00531	0.263687
Heart_Left_Ventricle	GOLGA6L5	15	85051116	85060045	0.294396	rs6603018	-3.807	rs150968	0.251	8.57	-2.587	359	13	enet	0.245	2.07e-18	-2.78638	0.00533	0.263687
Heart_Left_Ventricle	FGD5	3	14860469	14975895	0.111224	rs748431	4.91	rs3887276	-0.00354	3.13	-2.656	595	595	blup	0.00131	0.246	-2.78652	0.00533	0.263687
Heart_Left_Ventricle	CELSR1	22	46756731	46933067	0.120235	rs6007662	3.03	rs17762500	-0.00371	3.47	1.76	545	28	enet	-0.00127	0.418	2.7815	0.00541	0.266318
Heart_Left_Ventricle	HSPB9	17	40274756	40275371	0.012384	rs2301647	-4.65	rs11079035	0.00986	3.01	2.393	320	6	enet	0.00529	0.12	2.7802	0.00543	0.266318
Heart_Left_Ventricle	WIPF1	2	175424300	175547644	0.269188	rs14228	4.76	rs2115874	0.0926	6.47	2.327	331	14	enet	0.164	2.58e-12	2.7777	0.00547	0.266318
Heart_Left_Ventricle	CEP55	10	95256389	95288849	0.009144	rs2068888	-3.99	rs10882185	-0.0007	-2.64	-1.52	575	575	blup	0.00938	0.0604	2.77704	0.00549	0.266318
Heart_Left_Ventricle	RP11-3B7.1	3	49297518	49298744	0.097935	rs34759087	-4.52	rs7644148	0.0597	-4.92	1.21	272	272	blup	0.073	3.84e-06	-2.77677	0.00549	0.266318
Heart_Left_Ventricle	FIS1	7	100882739	100895597	0.044852	rs6942609	-2.85	rs6942609	0.0419	-3.64	-2.853	380	2	lasso	0.02	0.0114	2.77	0.005533	0.267364
Heart_Left_Ventricle	MAGI3	1	113933371	114228545	0.031826	rs12144163	2.576	rs736202	-0.00341	-2.62	-1.452	370	370	blup	0.0036	0.161	-2.77085	0.00559	0.268781
Heart_Left_Ventricle	PLIN2	9	19108373	19149288	0.085321	rs934473	-3.5	rs7036118	0.00952	-4	2.599	631	3	lasso	0.00109	0.256	-2.76976	0.00561	0.268781
Heart_Left_Ventricle	VASN	16	4421849	4433529	0.008465	rs4785966	3.68	rs2238443	-0.00347	-2.75	-0.725	418	418	blup	-0.00334	0.751	-2.76876	0.005627	0.268781
Heart_Left_Ventricle	BCO2	11	112046190	112095422	0.605313	rs10789843	2.82	rs10891337	0.437	-10.93	2.625	390	8	lasso	0.433	3.47e-35	-2.766	0.005675	0.269723
Heart_Left_Ventricle	AC016773.1	4	1741078	1743830	0.180952	rs2166580	3.54	rs1374468	0.0782	-4.75	-1.611	270	6	lasso	0.0907	2.61e-07	2.76514	0.00569	0.269723
Heart_Left_Ventricle	MTHFD1L	6	151186685	151423023	0.022597	rs6922269	3.93	rs1771817	-0.00247	-3.14	3.548	724	3	lasso	0.0029	0.183	-2.76145	0.00575	0.271087
Heart_Left_Ventricle	KCNH4	17	40308909	40333296	0.057051	rs2301647	-4.65	rs730086	0.00626	3.38	2.182	321	321	blup	0.0166	0.0191	2.76049	0.00577	0.271087
Heart_Left_Ventricle	MTRNR2L8	11	10529434	10530723	0.035547	rs1601588	-3.28	rs11042994	-0.00371	3.22	0.688	508	508	blup	-0.00155	0.446	2.7598	0.005784	0.271087
Heart_Left_Ventricle	DOT1L	19	2164148	2232577	0.131968	rs12462556	-3.99	rs6510636	-0.00358	-3.26	0.276	408	408	blup	0.00743	0.0834	-2.75781	0.00582	0.271753
Heart_Left_Ventricle	RAB34	17	27041299	27045447	0.064961	rs614877	-3.33	rs3809797	0.0269	-3.54	-2.548	318	318	blup	-0.000639	0.364	2.75502	0.00587	0.273065
Heart_Left_Ventricle	RP11-33B1.1	4	120375946	120473180	0.410119	rs2279506	-3.9	rs6846442	0.353	-10.01	-2.773	419	12	lasso	0.38	5.52e-30	2.75364	0.005894	0.273162
Heart_Left_Ventricle	STAG3	7	99775186	99818169	0.042103	rs13223792	3.93	rs858506	0.0341	3.85	2.784	271	3	lasso	0.0208	0.00994	2.75	0.005955	0.274457
Heart_Left_Ventricle	MICU1	10	74127098	74385899	0.208606	rs16930172	-2.67	rs951713	0.00189	2.77	-2.317	264	3	lasso	0.00172	0.227	-2.74863	0.00598	0.274457
Heart_Left_Ventricle	ARL5A	2	152645498	152685006	0.014722	rs13410490	-3.18	rs1806557	0.0257	3.35	-2.748	333	1	lasso	0.0099	0.0554	-2.748	0.006	0.274457
Heart_Left_Ventricle	ABCA2	9	139901686	139923367	0.028724	rs28664164	-3.24	rs9411252	-0.000136	-3.22	-2.747	369	1	lasso	-0.00123	0.414	2.747	0.00601	0.274457
Heart_Left_Ventricle	ELMSAN1	14	74181825	74256988	0.120461	rs28550643	3.65	rs2075026	0.00228	-3.8	0.324	390	390	blup	0.0193	0.0126	-2.7445	0.00606	0.27573
Heart_Left_Ventricle	RP11-731C17.2	3	136556180	136557863	0.195953	rs4678275	-3.15	rs9846691	0.0629	-4.87	-2.211	334	334	blup	0.0504	0.000115	2.74249	0.0061	0.276541
Heart_Left_Ventricle	S100A14	1	153586731	153589462	0.218275	rs10494303	3.475	rs11497739	0.175	-7.16	-2.739	409	1	lasso	0.152	1.75e-11	2.739	0.00616	0.278249
Heart_Left_Ventricle	RGS19	20	62704534	62711323	0.265	rs816953	2.79	rs13036542	0.15	6.8	-2.351	314	9	lasso	0.134	3.09e-10	-2.73351	0.00627	0.281398
Heart_Left_Ventricle	ST13P3	12	106409675	106410784	0.022083	rs7971470	2.71	rs12368539	0.00789	-2.88	2.233	598	17	enet	0.0163	0.02	-2.7329	0.00628	0.281398
Heart_Left_Ventricle	MLH3	14	75480467	75518235	0.024237	rs12889472	-3.69	rs175001	-0.000738	2.96	2.731	410	1	lasso	0.00895	0.0648	2.731	0.00631	0.281398
Heart_Left_Ventricle	TAF5L	1	229728858	229761794	0.102721	rs1998067	-3.467	rs910501	0.0293	-3.85	-3.228	425	5	lasso	0.032	0.00182	2.73053	0.00632	0.281398
Heart_Left_Ventricle	FGFR3	4	1795034	1810599	0.265352	rs2166580	3.54	rs746779	0.108	6.66	2.041	278	14	enet	0.241	4.32e-18	2.72833	0.006366	0.282437
Heart_Left_Ventricle	AC116035.1	3	30566237	30568677	0.012887	rs17434315	-2.89	rs1434002	-0.00155	3.28	-2.716	551	2	lasso	0.00306	0.177	-2.7233	0.00646	0.285592
Heart_Left_Ventricle	AAK1	2	69694919	69901481	0.058971	rs13412112	4.42	rs11690738	0.0294	-4.02	2.442	323	7	lasso	0.0317	0.00191	-2.72212	0.00649	0.285775
Heart_Left_Ventricle	DUSP19	2	183943287	183964733	0.005365	rs10497608	2.59	rs3791246	0.00563	2.44	1.316	389	389	blup	0.00369	0.158	2.72095	0.00651	0.285775
Heart_Left_Ventricle	BSN-AS2	3	49586739	49591799	0.073293	rs34759087	-4.52	rs1568661	0.0356	-4.24	2.521	303	303	blup	0.0201	0.0111	-2.71482	0.00663	0.28862
Heart_Left_Ventricle	MFAP2	1	17300997	17307330	0.290009	rs2746505	2.991	rs761422	0.161	6.79	-2.609	343	22	enet	0.14	1.25e-10	-2.71422	0.00664	0.28862
Heart_Left_Ventricle	SMYD5	2	73441350	73454365	0.027628	rs1150500	-4.1	rs12620091	-0.00372	2.82	2.712	279	1	lasso	0.0077	0.0796	2.712	0.00669	0.28862
Heart_Left_Ventricle	DAGLB	7	6448760	6487643	0.291955	rs836472	-3.04	rs12537894	0.114	6.22	-2.892	305	305	blup	0.11	1.36e-08	-2.71	0.006695	0.28862
Heart_Left_Ventricle	STARD10	11	72465774	72504726	0.226417	rs7116209	2.95	rs3862794	0.148	7.18	2.348	341	341	blup	0.151	1.91e-11	2.7103	0.006722	0.28862
Heart_Left_Ventricle	LTBP3	11	65306276	65326401	0.109491	rs557675	-3.95	rs676114	-0.00362	-2.74	1.169	365	365	blup	0.0131	0.033	-2.7101	0.006727	0.28862
Heart_Left_Ventricle	ZFP30	19	38121910	38183238	0.042529	rs17246792	-3.26	rs7253081	0.0049	3.25	-3.148	290	3	lasso	-0.000656	0.365	-2.70875	0.00675	0.28862
Heart_Left_Ventricle	APOL3	22	36536372	36562225	0.001782	rs4369966	-3.37	rs878847	-0.00329	3.51	2.715	491	2	enet	0.00643	0.0985	2.7084	0.00676	0.28862
Heart_Left_Ventricle	LRRC37A2	17	44588877	44630815	0.552111	rs8078468	3.42	rs169201	0.418	10.8	2.824	137	6	lasso	0.423	3.65e-34	2.7058	0.00681	0.289762
Heart_Left_Ventricle	GPR111	6	47624172	47665533	0.317129	rs9369719	4.05	rs12202916	0.26	9.03	-1.586	464	8	lasso	0.334	9.71e-26	-2.70206	0.00689	0.292169
Heart_Left_Ventricle	IRAK1BP1	6	79577189	79656157	0.238401	rs11755402	-3.26	rs9352675	0.231	8.03	2.663	376	7	lasso	0.223	1.05e-16	2.6913	0.00712	0.299375
Heart_Left_Ventricle	LATS1	6	149979289	150039392	0.135275	rs2153219	-4.42	rs12526675	0.108	5.65	2.732	462	462	blup	0.102	4.27e-08	2.69041	0.00714	0.299375
Heart_Left_Ventricle	SH3BGRL2	6	80341000	80413372	0.23701	rs11755402	-3.26	rs17505891	0.0802	-4.95	-2.507	514	7	lasso	0.0533	7.44e-05	2.69005	0.00714	0.299375
Heart_Left_Ventricle	ZSCAN30	18	32831032	32870196	0.014496	rs12967102	-3.48	rs2278464	0.004657	-2.72	0.363	406	406	blup	0.0067	0.0942	2.68896	0.00717	0.299375
Heart_Left_Ventricle	ARFGEF2	20	47538427	47653230	0.138976	rs674063	2.92	rs910160	-0.00167	3.46	-2.256	455	19	enet	0.0438	0.00031	-2.68817	0.00718	0.299375
Heart_Left_Ventricle	FBXO10	9	37510889	37576346	0.162865	rs12555254	-2.68	rs7021977	0.00561	4.03	-1.863	420	420	blup	0.0518	9.24e-05	-2.68451	0.00726	0.301701
Heart_Left_Ventricle	FHL5	6	97010424	97064512	0.019634	rs12530462	-4.29	rs984519	-0.00204	-3.08	2.683	420	2	lasso	0.0132	0.0326	-2.68304	0.0073	0.302194
Heart_Left_Ventricle	RP11-345J4.8	16	29538889	29606395	0.003191	rs4541091	2.13	rs257868	0.0127	3.53	2.078	196	18	enet	0.0464	0.000209	2.67841	0.007397	0.302194
Heart_Left_Ventricle	SMARCA5	4	144434616	144478639	0.030192	rs10085001	3.37	rs12643013	0.0135	-3.3	2.853	268	3	lasso	0.00817	0.0737	-2.67794	0.007408	0.302194
Heart_Left_Ventricle	HAUS6	9	19053141	19103117	0.132187	rs934473	-3.5	rs7027346	0.0239	-4.28	2.678	651	1	lasso	0.0321	0.00179	-2.678	0.00741	0.302194
Heart_Left_Ventricle	CLASRP	19	45542298	45574214	0.103127	rs4420638	5.47	rs1046282	0.00116	-3.28	-0.542	371	371	blup	0.0132	0.0325	-2.67753	0.00742	0.302194
Heart_Left_Ventricle	GGA3	17	73232694	73257754	0.0843	rs820215	3.12	rs3744231	0.0144	3.75	2.06	377	377	blup	0.0248	0.00537	2.67677	0.00743	0.302194
Heart_Left_Ventricle	AD000092.3	19	13004947	13005694	0.132116	rs1049481	-2.91	rs8012	0.0496	-4.55	2.319	325	6	lasso	0.0475	0.000177	-2.67508	0.00747	0.302194
Heart_Left_Ventricle	PLCE1-AS1	10	96039034	96046828	0.08443	rs2281791	3.65	rs10882494	-0.00361	-2.68	-1.251	337	337	blup	0.00215	0.21	2.67475	0.00748	0.302194
Heart_Left_Ventricle	ZNF699	19	9404951	9420514	0.052341	rs10417520	-3.24	rs10418968	-0.00182	2.82	1.549	410	410	blup	0.00404	0.149	2.67402	0.00749	0.302194
Heart_Left_Ventricle	GIMAP8	7	150147718	150176480	0.064859	rs12673426	-3.18	rs10254829	0.00283	-3.02	-2.822	394	394	blup	0.0117	0.0416	2.67	0.007566	0.303457
Heart_Left_Ventricle	RNF8	6	37321748	37362514	0.132332	rs4714068	3.69	rs2622892	0.00213	-3.46	0.993	567	14	enet	0.0197	0.0118	-2.67072	0.00757	0.303457
Heart_Left_Ventricle	LRRC37A	17	44370099	44415160	0.766393	rs8072451	3.43	rs17698176	0.165	6.84	0.435	79	28	enet	0.42	6.99e-34	2.66467	0.00771	0.307493
Heart_Left_Ventricle	C1orf159	1	1017198	1051741	0.140358	rs4970405	-2.882	rs3766192	0.00858	-3.79	-0.642	222	222	blup	0.00746	0.083	2.66391	0.00772	0.307493
Heart_Left_Ventricle	CTD-2554C21.3	19	38320191	38322797	0.166611	rs17246792	-3.26	rs17246792	0.0916	5.51	-3.258	327	5	lasso	0.1	6.26e-08	-2.65847	0.00785	0.309715
Heart_Left_Ventricle	PFN2	3	149682691	149768515	0.308298	rs13325622	3.05	rs10513361	0.0108	3.78	-0.473	416	416	blup	0.0796	1.41e-06	-2.6579	0.00786	0.309715
Heart_Left_Ventricle	CDRT4	17	15339332	15406922	0.208626	rs2938171	-3.46	rs9899922	0.095	-5.65	-2.667	401	3	lasso	0.0931	1.8e-07	2.65767	0.00787	0.309715
Heart_Left_Ventricle	ADK	10	75910960	76469061	0.452175	rs4691	-3.32	rs10824076	0.233	-8.39	2.674	236	5	lasso	0.212	7.53e-16	-2.65648	0.0079	0.309715
Heart_Left_Ventricle	AP1B1	22	29723671	29784572	0.028761	rs2531848	3.22	rs2009354	-0.0034	-3.11	0.606	424	424	blup	0.000746	0.274	-2.6565	0.0079	0.309715
Heart_Left_Ventricle	RP11-288I21.1	1	16049214	16063391	0.076238	rs2092324	3.067	rs5252	-0.00365	-3.08	-0.57	444	444	blup	-0.00314	0.694	-2.64856	0.00808	0.314916
Heart_Left_Ventricle	AF001548.5	16	15820531	15826850	0.514647	rs7192541	-3.12	rs16967494	0.454	11.1	2.697	457	2	lasso	0.458	6.63e-38	2.64647	0.008134	0.314916
Heart_Left_Ventricle	RP11-834C11.4	12	54519882	54526627	0.12225	rs12306172	4.29	rs7135445	0.0467	-4.35	4.04	441	2	lasso	0.0447	0.000268	-2.6462	0.00814	0.314916
Heart_Left_Ventricle	DAG1	3	49506146	49573048	0.064726	rs34759087	-4.52	rs6778080	0.0422	-4.52	0.747	290	290	blup	0.0465	0.000207	-2.64605	0.00814	0.314916
Heart_Left_Ventricle	CREB3	9	35732393	35736862	0.199581	rs741917	3.32	rs10758321	0.116	-6.25	2.335	417	14	enet	0.145	4.92e-11	-2.6442	0.00819	0.314916
Heart_Left_Ventricle	EXTL3	8	28457986	28611204	0.218738	rs2279442	-2.73	rs6994291	0.0681	5.78	-1.937	424	11	enet	0.118	3.88e-09	-2.64334	0.008209	0.314916
Heart_Left_Ventricle	DDX56	7	44605016	44614650	0.052787	rs1859592	3.46	rs217378	-0.00362	2.77	2.642	365	1	lasso	0.00639	0.0993	2.64	0.008242	0.314916
Heart_Left_Ventricle	ZBTB7B	1	154975127	154990995	0.064487	rs6674171	3.63	rs3766916	0.00557	3.63	1.684	388	388	blup	0.0176	0.0163	2.64176	0.00825	0.314916
Heart_Left_Ventricle	RP11-513M16.8	9	19375449	19375712	0.172427	rs10811095	3.08	rs10114375	0.103	5.7	2.755	554	3	lasso	0.0888	3.46e-07	2.64106	0.00826	0.314916
Heart_Left_Ventricle	TUBA3E	2	130949318	130956034	0.168244	rs7419565	3.13	rs7419565	0.134	-7.02	3.135	162	6	enet	0.172	6.77e-13	-2.64002	0.00829	0.315096
Heart_Left_Ventricle	CCDC74B	2	130896991	130902707	0.063768	rs7419565	3.13	rs1922634	0.0181	-3.17	-2.643	187	4	enet	0.0049	0.128	2.6371	0.00836	0.316791
Heart_Left_Ventricle	EXOSC5	19	41892279	41903364	0.312032	rs12459996	4.48	rs284661	0.17	7.4	2.398	375	5	lasso	0.186	6.87e-14	2.62708	0.00861	0.325275
Heart_Left_Ventricle	MRPS36P4	11	112079324	112079621	0.222636	rs4936678	2.73	rs10891337	0.149	6.46	2.625	405	1	lasso	0.14	1.22e-10	2.625	0.008665	0.325569
Heart_Left_Ventricle	ITGA4	2	182321934	182400914	0.03015	rs1449260	3.03	rs10177346	-0.00173	3.01	1.335	367	367	blup	-0.00125	0.416	2.6249	0.00867	0.325569
Heart_Left_Ventricle	FOXO1	13	41129804	41240734	0.03134	rs9576954	-3.02	rs12876443	0.00464	-3.6	-1.226	449	24	enet	0.0151	0.0241	2.62056	0.00878	0.326982
Heart_Left_Ventricle	STRN	2	37070783	37193615	0.182053	rs11682782	-3.72	rs6739171	0.164	-6.9	2.039	544	4	lasso	0.143	7.85e-11	-2.62036	0.00878	0.326982
Heart_Left_Ventricle	BDNF	11	27676440	27743605	0.079766	rs6265	-2.35	rs7127507	0.0482	4.33	2.331	343	7	enet	0.0659	1.12e-05	2.6202	0.008788	0.326982
Heart_Left_Ventricle	HTR7	10	92500578	92617671	0.047193	rs10748558	-3.43	rs7088963	-0.000895	3.12	-1.607	460	3	lasso	0.00145	0.239	-2.61879	0.00882	0.326982
Heart_Left_Ventricle	CTD-2262B20.1	15	85958459	85958864	0.161391	rs8023774	-4.323	rs17552700	0.132	-6.18	-2.455	540	4	lasso	0.113	7.83e-09	2.61786	0.00885	0.326982
Heart_Left_Ventricle	GNB2	7	100271154	100276797	0.051195	rs4729598	3.59	rs7801875	-0.00338	-2.76	-2.465	289	2	lasso	-0.00116	0.407	2.62	0.008865	0.326982
Heart_Left_Ventricle	MYH7B	20	33563206	33590206	0.097633	rs17122844	-4.27	rs17310782	0.00562	-3.71	-0.281	352	352	blup	0.0296	0.0026	2.61012	0.00905	0.332821
Heart_Left_Ventricle	PCDHGC5	5	140868808	140871267	0.04493	rs456998	-3.047	rs2074912	0.0119	-3.93	2.48	503	6	enet	0.00782	0.0781	-2.61	0.00909	0.333309
Heart_Left_Ventricle	AC145343.2	17	66092187	66097615	0.04051	rs12600551	3.78	rs6504574	0.016	3.65	1.531	320	8	enet	0.0146	0.026	2.60551	0.00917	0.335119
Heart_Left_Ventricle	RBMS2	12	56915713	56984745	0.122446	rs2695782	-4.1	rs7299115	0.0561	-4.82	2.969	307	6	enet	0.0525	8.4e-05	-2.60365	0.00922	0.335119
Heart_Left_Ventricle	ARVCF	22	19957499	20004331	0.071397	rs2531716	-3.47	rs4819527	-0.00364	3.27	1.881	474	3	lasso	-0.000293	0.338	2.6037	0.00922	0.335119
Heart_Left_Ventricle	ATP6V0A1	17	40610862	40674629	0.006583	rs2301647	-4.65	rs2229611	-0.00324	-2.62	1.935	253	253	blup	-0.00242	0.556	2.60056	0.00931	0.337406
Heart_Left_Ventricle	DBNL	7	44084239	44109055	0.048831	rs623108	-3.29	rs2595650	0.00558	-3.73	1.854	343	15	enet	0.0157	0.022	-2.6	0.009357	0.338127
Heart_Left_Ventricle	DHODH	16	72042487	72058954	0.251492	rs2000999	3.66	rs7195958	0.177	-7	-2.586	370	3	lasso	0.168	1.34e-12	2.59491	0.009461	0.340897
Heart_Left_Ventricle	PRICKLE1	12	42852140	42984157	0.050687	rs12820881	3.38	rs4768411	0.00825	-3.32	1.922	444	4	lasso	0.00233	0.203	-2.59349	0.0095	0.341316
Heart_Left_Ventricle	NDUFB2	7	140396621	140406446	0.118295	rs4637729	3.19	rs1267638	-0.00031	-3.07	2.316	361	361	blup	0.0317	0.00189	-2.59	0.009666	0.345925
Heart_Left_Ventricle	CXCR4	2	136871919	136875735	0.080524	rs4075810	-2.69	rs10202310	0.00274	3.75	-2.592	342	10	enet	0.0151	0.0242	-2.58664	0.00969	0.345925
Heart_Left_Ventricle	FLNB	3	57994127	58157982	0.083116	rs17058639	3.06	rs7624585	0.0125	-3.69	1.953	400	400	blup	0.0206	0.0103	-2.58408	0.00976	0.345925
Heart_Left_Ventricle	ARTN	1	44398992	44402913	0.139567	rs3791041	2.66	rs539096	0.00711	4.3	1.594	412	412	blup	0.0515	9.72e-05	2.5821	0.00982	0.345925
Heart_Left_Ventricle	TBC1D4	13	75858808	76056250	0.2675	rs1560540	-3.08	rs2297203	0.144	6.81	2.22	532	19	enet	0.199	6.76e-15	2.58127	0.00984	0.345925
Heart_Left_Ventricle	CENPW	6	126661320	126670021	0.08421	rs1591805	-3.61	rs4895816	-0.000335	-2.78	-1.317	185	185	blup	0.00727	0.0856	2.5801	0.00988	0.345925
Heart_Left_Ventricle	POLR1A	2	86247339	86333278	0.296571	rs2040349	3.62	rs1991106	0.218	-8.08	2.593	459	6	lasso	0.206	2.33e-15	-2.57827	0.00993	0.345925
Heart_Left_Ventricle	CCDC36	3	49235861	49295537	0.146543	rs34759087	-4.52	rs7644148	0.0871	-5.56	1.21	260	260	blup	0.104	3.31e-08	-2.57765	0.00995	0.345925
Heart_Left_Ventricle	CTD-2342J14.6	19	11478799	11485611	0.106682	rs3786722	-5.42	rs448560	0.000807	3.72	0.493	401	401	blup	0.00726	0.0857	-2.57647	0.00998	0.345925
Heart_Left_Ventricle	RBL2	16	53467889	53524951	0.364407	rs8043918	-2.88	rs1131220	0.297	-9.63	-2.66	385	23	enet	0.309	1.28e-23	2.57623	0.009988	0.345925
Heart_Left_Ventricle	DOK2	8	21766384	21771371	0.004601	rs10089142	4.11	rs1564306	0.00307	-3.27	-0.9	485	485	blup	-0.00314	0.694	2.57562	0.010006	0.345925
Heart_Left_Ventricle	SDCBP2	20	1290619	1309883	0.20981	rs6033495	2.75	rs912118	0.0678	-6.25	2.726	691	8	lasso	0.113	8.73e-09	-2.57521	0.01002	0.345925
Heart_Left_Ventricle	HAUS4	14	23415437	23426370	0.555484	rs7157654	3.02	rs2295687	0.295	9.26	-1.935	572	34	enet	0.346	8.46e-27	-2.5741	0.01005	0.345925
Heart_Left_Ventricle	HP	16	72088491	72094954	0.136665	rs2000999	3.66	rs3764312	0.0584	5.44	2.609	359	4	lasso	0.068	8.09e-06	2.57305	0.010081	0.345925
Heart_Left_Ventricle	PEAK1	15	77400471	77712486	0.224366	rs12438566	-3.689	rs12917175	0.0607	5.56	-0.308	326	326	blup	0.13	5.52e-10	-2.57319	0.0101	0.345925
Heart_Left_Ventricle	MTFP1	22	30821518	30825045	0.089083	rs9608859	-4.35	rs17730748	0.0586	4.2	3.169	443	443	blup	0.045	0.000256	2.5727	0.0101	0.345925
Heart_Left_Ventricle	NFU1	2	69622882	69664760	0.08181	rs13412112	4.42	rs1396798	0.00438	3.32	2.546	397	397	blup	0.0212	0.00933	2.57143	0.0101	0.345925
Heart_Left_Ventricle	ACADL	2	211052663	211090215	0.057396	rs13404188	2.89	rs10932328	0.0626	-4.46	-2.764	311	2	lasso	0.0407	0.000489	2.56844	0.0102	0.346908
Heart_Left_Ventricle	MAPK13	6	36095586	36107842	0.086867	rs664367	-2.79	rs9470219	-0.00336	3.09	-2.543	371	371	blup	0.0209	0.00985	-2.56788	0.0102	0.346908
Heart_Left_Ventricle	MAP3K11	11	65365226	65381720	0.080284	rs557675	-3.95	rs1144789	0.0873	5.29	2.339	351	9	enet	0.0851	6.13e-07	2.5685	0.010215	0.346908
Heart_Left_Ventricle	ZNF24	18	32912176	32925446	0.109988	rs12967102	-3.48	rs2032729	-0.00277	-3.83	-1.75	404	404	blup	0.0184	0.0146	2.56774	0.01024	0.346908
Heart_Left_Ventricle	ZNF781	19	38158652	38169674	0.277851	rs17246792	-3.26	rs17303902	0.153	-6.83	2.081	294	294	blup	0.167	1.55e-12	-2.56613	0.0103	0.347054
Heart_Left_Ventricle	AC007292.3	19	4356634	4358445	0.089456	rs7249084	2.92	rs10405955	0.0073	-3.93	-2.123	377	21	enet	0.0126	0.0357	2.56519	0.0103	0.347054
Heart_Left_Ventricle	NCAPD3	11	134022337	134095348	0.155421	rs11223702	3.12	rs73731	0.013	-3.87	2.479	569	5	lasso	0.0087	0.0675	-2.5638	0.010354	0.347605
Heart_Left_Ventricle	RSG1	1	16558195	16563657	0.146004	rs612727	-2.95	rs1008529	0.107	5.87	-2.493	318	3	lasso	0.0975	9.24e-08	-2.56188	0.0104	0.347605
Heart_Left_Ventricle	ARHGAP25	2	68906733	69053965	0.022457	rs1443649	-3.83	rs6742207	-0.00304	3.11	-0.546	541	541	blup	-0.00292	0.644	2.56116	0.0104	0.347605
Heart_Left_Ventricle	FER	5	108083523	108532542	0.050446	rs10069543	-3.501	rs990133	0.0643	4.45	-2.479	321	3	lasso	0.051	0.000104	-2.56	0.01045	0.348148
Heart_Left_Ventricle	AC138969.4	16	16416162	16444447	0.033059	rs7188937	-2.83	rs2856553	0.133	-6.24	-2.559	311	1	lasso	0.127	9.32e-10	2.559	0.010497	0.348148
Heart_Left_Ventricle	KREMEN1	22	29469066	29564321	0.473686	rs165625	2.94	rs134594	0.339	10.27	-2.594	390	6	lasso	0.394	2.41e-31	-2.5586	0.0105	0.348148
Heart_Left_Ventricle	SLC36A4	11	92877341	92931130	0.066136	rs2121468	-3.69	rs7121713	0.0424	-4.87	-2.319	447	3	enet	0.0323	0.00174	2.5561	0.010585	0.349604
Heart_Left_Ventricle	TMEM91	19	41856816	41889988	0.191977	rs12459996	4.48	rs1046909	0.0366	4.25	2.006	375	375	blup	0.0454	0.000241	2.55469	0.0106	0.349604
Heart_Left_Ventricle	ZSCAN31	6	28292470	28324048	0.156363	rs1225591	-2.594	rs203876	0.0894	5.04	-2.361	384	25	enet	0.105	2.68e-08	-2.5514	0.010729	0.352925
Heart_Left_Ventricle	LRRC48	17	17876127	17920203	0.067751	rs16960744	4.57	rs2955365	-0.00327	3.39	4.248	386	24	enet	0.00628	0.101	2.54789	0.0108	0.353395
Heart_Left_Ventricle	TPM3	1	154127784	154167124	0.027412	rs4845618	5.284	rs12026475	-0.00199	-3.01	1.972	323	323	blup	0.00353	0.163	-2.5496	0.0108	0.353395
Heart_Left_Ventricle	C1orf134	1	16555368	16556038	0.104627	rs612727	-2.95	rs1008529	0.0633	4.71	-2.493	322	7	enet	0.0743	3.16e-06	-2.54682	0.0109	0.354805
Heart_Left_Ventricle	RP11-443B20.1	2	25048479	25049586	0.023087	rs11676272	3.39	rs6711622	0.00718	3.16	2.663	318	3	lasso	0.00285	0.184	2.54723	0.0109	0.354805
Heart_Left_Ventricle	IFIT5	10	91174343	91180758	0.420803	rs1051338	7.22	rs303208	0.326	-9.49	2.791	563	9	enet	0.354	1.58e-27	-2.54225	0.011	0.357074
Heart_Left_Ventricle	TMED4	7	44617493	44621886	0.194917	rs1859592	3.46	rs10240746	0.0753	-5.12	-2.787	367	6	lasso	0.0527	8.17e-05	2.54	0.011027	0.357074
Heart_Left_Ventricle	HERC1	15	63900817	64126141	0.062896	rs6494466	-2.878	rs978363	0.00849	4.14	2.528	346	5	lasso	0.0216	0.0088	2.53958	0.0111	0.358507
Heart_Left_Ventricle	API5	11	43333513	43366079	0.027832	rs6485443	3.53	rs1023956	0.000252	-3.05	2.903	475	6	enet	0.00215	0.21	-2.5377	0.011159	0.359481
Heart_Left_Ventricle	ERAP1	5	96096521	96143803	0.403691	rs152468	-3.071	rs27043	0.279	9.22	-2.39	501	32	enet	0.333	1.18e-25	-2.53	0.01128	0.362152
Heart_Left_Ventricle	EFNA3	1	155051348	155060014	0.121397	rs960182	2.609	rs7547072	-0.0037	-3.1	-1.867	375	375	blup	0.00363	0.16	2.53234	0.0113	0.362152
Heart_Left_Ventricle	NCR3	6	31556687	31560762	0.079888	rs2523591	3.291	rs577272	0.00151	-3.65	-2.442	303	4	lasso	0.0496	0.000129	2.5317	0.011351	0.362561
Heart_Left_Ventricle	SNORA26	4	53579416	53579537	0.01344	rs301092	2.75	rs17613519	0.0198	-3.88	2.304	289	5	enet	0.00876	0.0669	-2.53063	0.011386	0.362561
Heart_Left_Ventricle	RP11-304F15.7	17	47911601	47913816	0.098583	rs17637472	3.26	rs2197159	0.000118	3.58	-1.355	422	3	lasso	0.0101	0.0537	-2.52982	0.0114	0.362561
Heart_Left_Ventricle	RASA4	7	102220093	102257204	0.099386	rs427534	-3.08	rs6965463	-0.00109	-3.35	-0.369	214	25	enet	0.00867	0.0678	2.53	0.011433	0.362685
Heart_Left_Ventricle	GALK1	17	73747675	73761792	0.098871	rs9907921	-3.28	rs820206	-0.00285	-3.36	2.877	360	360	blup	0.0131	0.0331	-2.52799	0.0115	0.363885
Heart_Left_Ventricle	CTD-2012J19.1	5	1614951	1616449	0.092266	rs17612453	-2.861	rs7734561	0.0167	4.1	1.449	573	2	lasso	0.0378	0.000758	2.53	0.01154	0.364226
Heart_Left_Ventricle	RP11-380L11.4	12	124410008	124410630	0.062372	rs7311233	-3.22	rs7307277	0.03	4.42	-2.932	428	10	enet	0.0271	0.0038	-2.5212	0.0117	0.368343
Heart_Left_Ventricle	NUP210	3	13357737	13461809	0.083437	rs2597515	-3.45	rs2675239	-0.00262	3.33	-2.517	565	1	enet	0.000878	0.267	-2.517	0.0118	0.369625
Heart_Left_Ventricle	CDC25A	3	48198636	48229892	0.218206	rs34360255	-3.84	rs13059037	0.257	8.42	-2.577	231	6	lasso	0.245	2.4e-18	-2.51952	0.0118	0.369625
Heart_Left_Ventricle	SPP1	4	88896819	88904562	0.072219	rs1025811	-3.29	rs1471403	-0.00188	3.28	-2.467	512	3	lasso	-0.00326	0.728	-2.51544	0.011888	0.369968
Heart_Left_Ventricle	RN7SL608P	17	2584425	2584528	0.047841	rs8065650	4.64	rs7211338	0.0277	3.42	-2.516	445	1	lasso	0.0131	0.0331	-2.516	0.0119	0.369968
Heart_Left_Ventricle	AC079776.2	2	130680435	130691890	0.094273	rs7419565	3.13	rs1922633	0.0272	-4.07	-2.466	289	4	lasso	0.0206	0.0103	2.51481	0.0119	0.369968
Heart_Left_Ventricle	C9orf72	9	27546544	27573864	0.251307	rs666812	3.11	rs2282240	0.145	-6.35	-2.35	722	7	lasso	0.137	2.06e-10	2.51229	0.012	0.371535
Heart_Left_Ventricle	PYGL	14	51324609	51411454	0.258147	rs4901066	2.78	rs3783274	0.0124	5.86	1.809	521	18	enet	0.0671	9.33e-06	2.5117	0.01201	0.371535
Heart_Left_Ventricle	CTA-293F17.1	7	20367922	20369405	0.024282	rs3095224	3.83	rs206191	0.00319	2.81	0.908	531	531	blup	-0.000759	0.373	2.51	0.012097	0.371553
Heart_Left_Ventricle	SH3YL1	2	217730	266398	0.364013	rs3791221	-2.3	rs2290911	0.23	8.35	-2.293	374	7	lasso	0.241	4.34e-18	-2.5091	0.0121	0.371553
Heart_Left_Ventricle	RAB6C	2	130737235	130740311	0.261338	rs7419565	3.13	rs6431119	0.193	-7.53	-2.222	257	7	enet	0.199	7.31e-15	2.51045	0.0121	0.371553
Heart_Left_Ventricle	RP11-364L4.1	4	144270428	144271270	0.147471	rs10085001	3.37	rs300916	0.0161	-4.13	-1.895	286	8	enet	0.0202	0.011	2.50394	0.012282	0.3731
Heart_Left_Ventricle	DOCK1	10	128593978	129250781	0.024525	rs7087986	-2.5	rs7087986	0.0109	3.2	-2.504	539	1	lasso	0.00899	0.0644	-2.504	0.0123	0.3731
Heart_Left_Ventricle	ENTPD7	10	101419263	101465997	0.037487	rs2281636	2.9	rs7068079	0.000441	3.17	2.193	447	3	lasso	0.00998	0.0548	2.50221	0.0123	0.3731
Heart_Left_Ventricle	BPTF	17	65821640	65980494	0.160691	rs12600551	3.78	rs4791212	-0.00229	-3.83	2.14	319	319	blup	0.0608	2.42e-05	-2.5037	0.0123	0.3731
Heart_Left_Ventricle	RP11-426A6.5	9	138395125	138398293	0.073285	rs4841959	-3.23	rs10118746	0.00573	-3.45	-2.47	592	3	lasso	-0.00196	0.493	2.5023	0.0123	0.3731
Heart_Left_Ventricle	CD36	7	79998891	80306324	0.193025	rs2714465	-2.84	rs10085732	-0.00167	-3.93	0.02	441	441	blup	0.0171	0.0175	2.5	0.01234	0.373405
Heart_Left_Ventricle	LRRN4	20	6021424	6034695	0.004569	rs6139982	2.98	rs2326679	-0.00334	-2.8	0.104	597	597	blup	0.00956	0.0586	2.50093	0.01239	0.373408
Heart_Left_Ventricle	APOL5	22	36113919	36125530	0.113706	rs4369966	-3.37	rs1894469	0.065	4.36	-2.763	449	3	lasso	0.0358	0.00103	-2.4996	0.0124	0.373408
Heart_Left_Ventricle	RP11-1109F11.3	12	89761584	89763078	0.015891	rs2681472	5.81	rs17464848	0.000305	-3.12	0.455	350	350	blup	0.00449	0.138	2.49777	0.0125	0.375512
Heart_Left_Ventricle	RP11-288L9.4	1	27995979	27996787	0.031637	rs17361686	-2.78	rs1292081	0.0179	3.57	-2.489	262	1	lasso	0.0137	0.03	-2.489	0.0128	0.380494
Heart_Left_Ventricle	MORN2	2	39103103	39156213	0.01035	rs12619390	2.83	rs12475793	0.00198	3.35	2.489	321	1	lasso	0.0232	0.00691	2.489	0.0128	0.380494
Heart_Left_Ventricle	RP13-1016M1.2	4	1552011	1552299	0.098698	rs2166580	3.54	rs746779	0.0104	-3.69	2.041	305	4	lasso	0.0202	0.011	-2.48818	0.01284	0.380494
Heart_Left_Ventricle	C10orf76	10	103605356	103815950	0.019068	rs17114641	-3.62	rs7913468	0.0152	-2.87	-2.486	280	1	lasso	0.002	0.216	2.486	0.0129	0.380494
Heart_Left_Ventricle	KCTD15	19	34286838	34306668	0.05563	rs4805059	2.69	rs1139231	0.00137	3.68	-2.507	443	12	enet	0.00583	0.109	-2.48776	0.0129	0.380494
Heart_Left_Ventricle	CAND2	3	12837971	12913415	0.052592	rs4684859	4.08	rs796313	-0.0011	-3.25	2.646	539	539	blup	0.0109	0.0472	-2.48618	0.0129	0.380494
Heart_Left_Ventricle	RHOA-IT1	3	49402578	49404439	0.027785	rs34759087	-4.52	rs4855852	-0.00184	3.14	-1.856	281	281	blup	0.00304	0.178	-2.48768	0.0129	0.380494
Heart_Left_Ventricle	OPRL1	20	62711526	62731996	0.136888	rs816953	2.79	rs4408777	0.0702	4.83	-2.725	314	3	lasso	0.0476	0.000173	-2.48628	0.01291	0.380494
Heart_Left_Ventricle	WDR63	1	85464830	85598821	0.073037	rs6576763	2.584	rs12034421	0.0187	4.28	2.48	580	1	lasso	0.0152	0.0237	2.48	0.0131	0.385183
Heart_Left_Ventricle	POMC	2	25383722	25391772	0.118167	rs11676272	3.39	rs34048824	0.00412	-3.96	2.838	343	343	blup	0.0213	0.00919	-2.47923	0.0132	0.386301
Heart_Left_Ventricle	RBM6	3	49977440	50114683	0.462406	rs9875617	-3.97	rs2013208	0.359	10.26	-1.989	340	48	enet	0.386	1.51e-30	-2.47826	0.0132	0.386301
Heart_Left_Ventricle	CDC37	19	10501810	10530797	0.131591	rs11880628	-4.81	rs11879191	0.103	5.57	-2.519	387	3	lasso	0.079	1.55e-06	-2.47584	0.0133	0.386708
Heart_Left_Ventricle	EVI5	1	92974253	93257961	0.025972	rs6657230	3.444	rs2391140	0.0369	3.65	2.355	273	6	lasso	0.0237	0.00638	2.47441	0.0133	0.386708
Heart_Left_Ventricle	RP11-958N24.2	16	16450081	16471364	0.463144	rs7188937	-2.83	rs2856553	0.274	8.66	-2.559	309	4	lasso	0.263	8.63e-20	-2.47345	0.013381	0.386708
Heart_Left_Ventricle	MSS51	10	75183339	75193319	0.036285	rs4691	-3.32	rs2675676	0.0155	2.6	-3.26	235	235	blup	0.0113	0.0443	-2.4721	0.0134	0.386708
Heart_Left_Ventricle	DNM1P51	15	84953014	84966399	0.14232	rs6603018	-3.807	rs11631921	0.018	4.3	-0.312	313	313	blup	0.049	0.000141	-2.47275	0.0134	0.386708
Heart_Left_Ventricle	RNF123	3	49726935	49753910	0.10432	rs9875617	-3.97	rs7634902	0.00427	3.88	2.056	316	18	enet	0.0306	0.00222	2.47219	0.0134	0.386708
Heart_Left_Ventricle	AC019181.3	2	165543797	165544106	0.053713	rs13021155	-3.28	rs3828191	0.000541	2.98	1.07	358	358	blup	0.00539	0.118	2.46947	0.0135	0.386907
Heart_Left_Ventricle	KLHL18	3	47328710	47388306	0.36689	rs2227294	3.4	rs10490798	0.118	-6.31	2.017	159	4	lasso	0.114	6.68e-09	-2.47008	0.0135	0.386907
Heart_Left_Ventricle	TBC1D22B	6	37225548	37300746	0.035329	rs4714068	3.69	rs1224289	-0.00215	-3.96	0.726	602	12	enet	0.00407	0.148	-2.47136	0.0135	0.386907
Heart_Left_Ventricle	INF2	14	105155943	105185942	0.116895	rs7148772	-2.77	rs10150295	0.0193	3.79	-1.751	362	3	lasso	0.00485	0.129	-2.4687	0.01356	0.387735
Heart_Left_Ventricle	RP11-734I18.1	4	31999019	32157028	0.29572	rs10007799	2.64	rs6553983	0.243	8.4	2.509	378	7	lasso	0.245	2.36e-18	2.46561	0.013678	0.389061
Heart_Left_Ventricle	LINC00671	17	41026687	41050751	0.009029	rs2301647	-4.65	rs8176173	-0.00371	2.85	1.607	252	2	lasso	0.00552	0.115	2.46376	0.0137	0.389061
Heart_Left_Ventricle	FCHO1	19	17858527	17899377	0.152212	rs13382133	-4.01	rs8111532	0.0326	4.16	-3.871	420	420	blup	0.0114	0.0435	-2.46498	0.0137	0.389061
Heart_Left_Ventricle	FCF1P2	3	48332283	48332865	0.028262	rs3172494	-4.12	rs4479622	-0.00371	-2.6	-2.751	255	255	blup	0.000485	0.289	2.46125	0.0138	0.390003
Heart_Left_Ventricle	MAPK14	6	35995488	36079013	0.130969	rs664367	-2.79	rs7751693	-0.00117	-3.48	-1.661	391	12	enet	0.0219	0.00848	2.46335	0.0138	0.390003
Heart_Left_Ventricle	PPIA	7	44836279	44864163	0.050266	rs1859592	3.46	rs11760674	0.000841	-2.92	1.125	435	435	blup	-0.00243	0.557	-2.46	0.013827	0.390003
Heart_Left_Ventricle	DCST2	1	154990999	155006257	0.105052	rs3811448	3.393	rs11264302	-0.00222	-3.74	0.744	380	380	blup	0.0128	0.0349	-2.45893	0.0139	0.391177
Heart_Left_Ventricle	ZNF761	19	53935227	53961515	0.354539	rs3898466	2.96	rs7246687	0.0717	-5	2.174	488	8	lasso	0.0865	4.93e-07	-2.457	0.014	0.392058
Heart_Left_Ventricle	ERGIC2	12	29490285	29534122	0.103414	rs12819896	3.91	rs10843391	0.048	-4.74	2.237	569	3	lasso	0.0375	0.000796	-2.45458	0.0141	0.392058
Heart_Left_Ventricle	CHTOP	1	153606587	153618782	0.104645	rs10494303	3.475	rs28380060	0.0855	5.13	-2.981	405	4	lasso	0.0819	9.92e-07	-2.4554	0.0141	0.392058
Heart_Left_Ventricle	RP11-363D14.1	2	97193677	97198043	0.014977	rs4435501	2.46	rs4435501	0.00539	2.99	2.455	213	1	lasso	-0.00224	0.529	2.455	0.0141	0.392058
Heart_Left_Ventricle	TOR1B	9	132565432	132573560	0.213311	rs2274507	-3.3	rs2296793	0.113	6.09	-2.728	483	10	enet	0.139	1.4e-10	-2.45397	0.0141	0.392058
Heart_Left_Ventricle	LCA5L	21	40777770	40817729	0.46851	rs9981595	3.43	rs9983180	0.283233	8.9	2.479	686	9	lasso	0.331	1.6e-25	2.4543	0.01412	0.392058
Heart_Left_Ventricle	FGFR2	10	123237848	123357972	0.100043	rs11200397	-3.63	rs2420941	-0.00243	3.08	-2.957	589	4	lasso	0.00217	0.209	-2.45224	0.0142	0.392368
Heart_Left_Ventricle	ZNF676	19	22361893	22379753	0.056759	rs4613201	-3.2	rs8106346	-0.00323	3.11	-2.94	334	2	enet	0.00777	0.0787	-2.4521	0.0142	0.392368
Heart_Left_Ventricle	EPHA1	7	143087382	143105985	0.076272	rs8176063	-3.21	rs36107836	0.0731	-4.7	-2.414	284	3	lasso	0.063	1.74e-05	2.45	0.014295	0.392368
Heart_Left_Ventricle	RNF157	17	74138534	74236454	0.28561	rs9907921	-3.28	rs7225367	0.182	7.17	-2.468	424	6	lasso	0.149	2.64e-11	-2.44963	0.0143	0.392368
Heart_Left_Ventricle	BACH2	6	90636248	91006627	0.031632	rs806274	-2.85	rs1321859	-0.00369	-3.33	-2.171	530	8	enet	-0.0021	0.51	2.45046	0.0143	0.392368
Heart_Left_Ventricle	RP11-85K15.2	14	35390064	35451721	0.029205	rs2295104	4.14	rs12891443	0.00954	-3.32	2.071	381	3	lasso	0.0138	0.0296	-2.4491	0.01432	0.392368
Heart_Left_Ventricle	MAP3K4	6	161443226	161538417	0.130679	rs6935921	-5.83	rs1247343	-0.000491	-3.96	-0.839	524	524	blup	0.00562	0.113	2.44664	0.0144	0.392982
Heart_Left_Ventricle	FAM13B	5	137273649	137387650	0.080829	rs2967789	2.473	rs9327807	0.0113	-3.83	2.235	317	2	lasso	0.0295	0.00265	-2.45	0.01442	0.392982
Heart_Left_Ventricle	LRIG3	12	59265931	59314303	0.09256	rs12372281	2.63	rs10877180	0.0117	-3.82	2.183	423	15	enet	0.0138	0.0298	-2.44472	0.0145	0.392982
Heart_Left_Ventricle	EPHX3	19	15337730	15344246	0.083289	rs3803927	3.37	rs6512051	0.0122	-3.7	-2.521	563	18	enet	0.00255	0.195	2.44384	0.0145	0.392982
Heart_Left_Ventricle	MIR181A2HG	9	127420746	127460910	0.030799	rs1051358	-2.55	rs4072705	0.00645	-2.97	-1.369	344	2	lasso	0.000215	0.305	2.44567	0.0145	0.392982
Heart_Left_Ventricle	TMEM133	11	100862811	100864663	0.018676	rs17712139	3.94	rs486023	0.0407	3.58	-2.463	539	2	lasso	0.0169	0.0184	-2.4437	0.014539	0.393184
Heart_Left_Ventricle	ULK3	15	75128457	75135538	0.134425	rs2472299	3.338	rs936230	0.104	5.6	2.503	292	12	enet	0.0772	2.01e-06	2.43931	0.0147	0.395821
Heart_Left_Ventricle	NECAP2	1	16767167	16786573	0.037658	rs612727	-2.95	rs11260756	0.00575	3.01	2.439	243	1	lasso	0.0211	0.00954	2.439	0.0147	0.395821
Heart_Left_Ventricle	NAGLU	17	40688190	40696467	0.216436	rs2301647	-4.65	rs659497	0.0989	-5.44	1.994	248	5	lasso	0.0828	8.69e-07	-2.43718	0.0148	0.397654
Heart_Left_Ventricle	ACTA2-AS1	10	90692400	90700368	0.010704	rs1051338	7.22	rs12412106	0.0144	-3.69	-2.435	567	1	lasso	0.0343	0.00128	2.435	0.0149	0.397719
Heart_Left_Ventricle	MAFF	22	38597889	38612518	0.064825	rs139905	2.9	rs5757226	0.00722	-3.56	-1.143	346	346	blup	0.0203	0.0108	2.4358	0.0149	0.397719
Heart_Left_Ventricle	AC079776.7	2	130724165	130736664	0.395347	rs7419565	3.13	rs6431119	0.244	-8.43	-2.222	257	4	lasso	0.27	2.46e-20	2.43494	0.0149	0.397719
Heart_Left_Ventricle	HSPA1L	6	31777396	31782842	0.027172	rs2523591	3.291	rs11966200	-0.00115	-2.43	0.094	240	240	blup	0.00625	0.102	-2.43408	0.01493	0.397719
Heart_Left_Ventricle	DUSP5	10	112257596	112271302	0.043776	rs11592409	2.78	rs17127885	-0.000348	3.17	2.219	428	2	lasso	-0.00109	0.401	2.43346	0.015	0.397883
Heart_Left_Ventricle	HHEX	10	94447945	94455403	0.011558	rs2068888	-3.99	rs12778642	0.00735	3.11	-2.441	391	2	lasso	0.00804	0.0754	-2.43335	0.015	0.397883
Heart_Left_Ventricle	RPL9P9	15	82664459	82748784	0.047515	rs12917110	2.956	rs12592578	-0.0018	2.63	1.681	183	10	enet	0.00496	0.127	2.42919	0.0151	0.398838
Heart_Left_Ventricle	AC093162.5	2	85542164	85543652	0.057128	rs1561198	6.06	rs7594872	0.00728	-3.6	2.473	447	2	lasso	0.00582	0.109	-2.43096	0.0151	0.398838
Heart_Left_Ventricle	ESRP1	8	95653302	95719694	0.015246	rs17735424	3.27	rs16917117	-0.00314	3.14	1.56	432	432	blup	-0.00194	0.49	2.42805	0.01518	0.398944
Heart_Left_Ventricle	C15orf26	15	81299374	81441516	0.225837	rs1879454	4.095	rs2663920	0.0889	5.11	2.625	461	7	lasso	0.0829	8.59e-07	2.42671	0.0152	0.398944
Heart_Left_Ventricle	RP11-817O13.8	15	75660540	75661719	0.143426	rs8026113	3.084	rs11632813	0.102	-6.46	2.34	233	3	lasso	0.122	2.02e-09	-2.42688	0.0152	0.398944
Heart_Left_Ventricle	LMF1	16	903634	1020999	0.273443	rs12448994	-3.32	rs4984979	0.191	7.76	-2.69	447	7	lasso	0.235	1.36e-17	-2.42611	0.015262	0.399048
Heart_Left_Ventricle	ABHD17A	19	1876809	1885546	0.024686	rs12462556	-3.99	rs12985247	-0.00326	2.89	0.143	377	377	blup	-0.000386	0.345	-2.42528	0.0153	0.399048
Heart_Left_Ventricle	COMMD2	3	149456257	149470286	0.032226	rs13325622	3.05	rs9843784	0.0292	4	2.401	478	2	lasso	0.0188	0.0136	2.42571	0.0153	0.399048
Heart_Left_Ventricle	HCG23	6	32358287	32361463	0.083738	rs241451	2.611	rs1048709	0.00974	-3.32	-2.334	227	227	blup	0.0231	0.00696	2.4244	0.015334	0.3991
Heart_Left_Ventricle	ADARB1	21	46494484	46646478	0.12796	rs2838768	-3.63	rs2150439	0.035115	-5.05	-0.765	603	4	lasso	0.0441	0.000296	2.4234	0.01537	0.399204
Heart_Left_Ventricle	HCG27	6	31165915	31171745	0.224354	rs2523591	3.291	rs2523612	0.116	-6.66	-1.461	175	175	blup	0.163	3.07e-12	2.42163	0.015451	0.399551
Heart_Left_Ventricle	FADS3	11	61640991	61659523	0.009472	rs11230723	-2.58	rs2845573	-0.00351	-2.76	-1.981	441	441	blup	-0.000651	0.365	2.4193	0.015552	0.399551
Heart_Left_Ventricle	RP11-797A18.4	15	77334178	77335533	0.12702	rs12438566	-3.689	rs4886847	0.0656	-5	-3.196	241	241	blup	0.0505	0.000113	2.41766	0.0156	0.399551
Heart_Left_Ventricle	AC092594.1	2	19167729	19546509	0.034237	rs896802	4.4	rs873635	-0.00371	-3.4	2.439	552	2	lasso	0.00255	0.195	-2.41762	0.0156	0.399551
Heart_Left_Ventricle	RP11-295M18.6	1	221002018	221002553	0.200132	rs12046182	3.23	rs11118622	0.108	6.68	2.225	402	4	lasso	0.163	2.69e-12	2.41541	0.0157	0.399551
Heart_Left_Ventricle	PPIAP16	3	57927545	57928031	0.016235	rs17058639	3.06	rs7431380	-0.00326	-2.66	-2.275	403	403	blup	0.00681	0.0925	2.41638	0.0157	0.399551
Heart_Left_Ventricle	EHBP1L1	11	65343509	65360121	0.189865	rs557675	-3.95	rs11227229	0.0954	-5.28	2.535	354	2	lasso	0.0954	1.27e-07	-2.4153	0.015721	0.399551
Heart_Left_Ventricle	GATAD1	7	92076767	92088150	0.133519	rs6954806	-2.85	rs7803469	0.0443	-4.71	-2.372	307	5	lasso	0.0357	0.00104	2.41	0.015752	0.399551
Heart_Left_Ventricle	ZYX	7	143078173	143088190	0.001978	rs8176063	-3.21	rs36107836	0.0112	-2.75	-2.414	281	2	lasso	0.00657	0.0963	2.41	0.015778	0.399551
Heart_Left_Ventricle	CXCL6	4	74702214	74714781	0.037542	rs1371795	-2.78	rs599746	-0.00322	-2.58	-2.082	314	3	enet	0.00205	0.214	2.41385	0.015785	0.399551
Heart_Left_Ventricle	RP11-634H22.1	7	139043778	139044257	0.073639	rs16934	2.99	rs1862880	0.0453	4.07	-2.4	360	2	lasso	0.0176	0.0164	-2.41	0.015789	0.399551
Heart_Left_Ventricle	PIP5K1C	19	3630181	3700477	0.017265	rs939209	-2.71	rs312933	0.00132	-2.68	-1.156	360	360	blup	0.0132	0.0326	2.41459	0.0158	0.399551
Heart_Left_Ventricle	SEMA6C	1	151104161	151119104	0.195611	rs1539490	-3.234	rs28730724	-0.00253	-3.18	-0.413	313	313	blup	0.0436	0.000318	2.41238	0.0158	0.399551
Heart_Left_Ventricle	ADRB2	5	148206156	148208196	0.06902	rs10477397	-3.453	rs17571484	0.00713	-3.95	-2.774	478	11	enet	0.000836	0.269	2.41	0.01588	0.400203
Heart_Left_Ventricle	DSC1	18	28709199	28742819	0.117096	rs1426308	2.68	rs6506901	0.026693	4.29	-2.45	503	25	enet	0.0434	0.000327	-2.41154	0.01589	0.400203
Heart_Left_Ventricle	SERGEF	11	17809595	18034709	0.302508	rs172424	3.04	rs12292915	0.197	7.77	2.302	489	5	lasso	0.218	2.81e-16	2.4099	0.015955	0.40103
Heart_Left_Ventricle	2020-09-02	2	242254515	242293442	0.656227	rs6437221	-3.02	rs11681497	0.389	10.51	-1.87	376	8	lasso	0.533	1.32e-46	-2.40742	0.0161	0.403861
Heart_Left_Ventricle	TMEM101	17	42088556	42101314	0.08774	rs7217897	4	rs228773	0.0362	4.38	-2.265	362	5	lasso	0.0184	0.0144	-2.40164	0.0163	0.408056
Heart_Left_Ventricle	LINC00657	20	34633544	34638882	0.193119	rs709050	2.91	rs1046383	0.00317	-3.93	2.811	263	16	enet	0.0113	0.0441	-2.40008	0.01639	0.409487
Heart_Left_Ventricle	LPL	8	19759228	19824769	0.096637	rs4128744	-4.89	rs13263508	-0.00241	-3.17	2.992	647	647	blup	0.0207	0.0102	-2.3978	0.016494	0.409946
Heart_Left_Ventricle	RND2	17	41177258	41184057	0.036718	rs8064765	-4.37	rs1317254	-0.00299	3.07	-1.766	269	4	lasso	0.00229	0.204	-2.39867	0.0165	0.409946
Heart_Left_Ventricle	RP11-1365D11.1	4	195198	198798	0.335082	rs10002733	2.9	rs6842197	0.19	7.5	2.34	180	5	lasso	0.182	1.34e-13	2.3975	0.016507	0.409946
Heart_Left_Ventricle	UBALD1	16	4658884	4665028	0.011081	rs4785966	3.68	rs2340713	-0.00328	-3.13	-2.611	422	2	lasso	0.00428	0.143	2.39613	0.016569	0.410667
Heart_Left_Ventricle	PDXK	21	45138975	45182188	0.25363	rs1454650	-3.5	rs4819285	0.02468	4.05	-3.255	425	425	blup	0.113	8.02e-09	-2.3913	0.01679	0.415319
Heart_Left_Ventricle	ZNF709	19	12571998	12624668	0.088377	rs1049481	-2.91	rs10420521	0.0769	4.75	-2.462	284	3	lasso	0.0656	1.18e-05	-2.38879	0.0169	0.417212
Heart_Left_Ventricle	TAF5	10	105127724	105148797	0.002231	rs11191454	-5.03	rs4917386	-0.00282	2.9	0.632	347	347	blup	0.00058	0.283	2.38623	0.017	0.418011
Heart_Left_Ventricle	GFRA2	8	21547915	21669869	0.197526	rs10089142	4.11	rs13270674	0.0976	-5.87	-0.917	535	535	blup	0.0984	7.93e-08	2.38638	0.017015	0.418011
Heart_Left_Ventricle	RP11-381K20.5	5	137081340	137081840	0.107912	rs2967789	2.473	rs9327807	0.0386	-4.07	2.235	373	34	enet	0.0628	1.79e-05	-2.39	0.01706	0.418011
Heart_Left_Ventricle	YAF2	12	42550906	42632151	0.027973	rs12820881	3.38	rs17666080	0.0126	-3.59	2.385	423	1	lasso	0.015	0.0245	-2.385	0.0171	0.418011
Heart_Left_Ventricle	AK8	9	135600965	135754164	0.097944	rs495828	8.13	rs493014	-0.00351	3.32	0.891	562	562	blup	0.0273	0.00368	2.38482	0.0171	0.418011
Heart_Left_Ventricle	RP11-303E16.2	16	81064375	81065090	0.107281	rs9922187	3.4	rs12448368	0.0804	-5.02	2.382	682	2	lasso	0.0596	2.9e-05	-2.38182	0.017227	0.420292
Heart_Left_Ventricle	EMC8	16	85805364	85833214	0.083314	rs9933766	3	rs11866179	0.0143	3.52	2.385	645	2	lasso	0.00764	0.0804	2.38111	0.017261	0.420299
Heart_Left_Ventricle	CREG1	1	167498914	167523004	0.184671	rs12031290	-3.185	rs16859159	0.126	-6.07	-1.455	600	16	enet	0.141	1.08e-10	2.37899	0.0174	0.422857
Heart_Left_Ventricle	ITGB6	2	160956177	161128399	0.176876	rs3771719	3.81	rs10181181	0.00161	4.11	-2.093	427	427	blup	0.0196	0.012	-2.37662	0.0175	0.423448
Heart_Left_Ventricle	ZNF852	3	44540462	44552128	0.016312	rs17076998	-2.51	rs12634217	0.00139	2.85	-2.377	318	1	lasso	0.00262	0.192	-2.377	0.0175	0.423448
Heart_Left_Ventricle	RP11-206L10.8	1	736259	745488	0.011088	rs3748595	-3.02	rs4475691	-0.00362	-2.79	-2.0997	156	156	blup	0.0146	0.0263	2.37452	0.0176	0.423448
Heart_Left_Ventricle	CHMP3	2	86730554	86790602	0.043582	rs3815840	3.22	rs7596717	0.0102	-3.67	2.794	336	8	enet	0.000213	0.305	-2.37297	0.0176	0.423448
Heart_Left_Ventricle	RP11-513M16.7	9	19371384	19371943	0.004462	rs10811095	3.08	rs1576043	-0.00371	2.94	1.061	556	556	blup	0.00134	0.244	2.37433	0.0176	0.423448
Heart_Left_Ventricle	HMGB1P8	15	89678778	89679726	0.076443	rs4932206	-4.282	rs8038028	0.00449	-3.35	-0.062	455	455	blup	-0.00186	0.481	2.37188	0.0177	0.423448
Heart_Left_Ventricle	ZFP14	19	36827162	36870101	0.049324	rs1016994	2.59	rs10410162	0.0276	3.72	-1.942	304	9	enet	0.0184	0.0145	-2.37195	0.0177	0.423448
Heart_Left_Ventricle	RNF38	9	36336393	36487545	0.059895	rs10448237	2.92	rs7033793	-0.00372	3.53	-2.17	457	457	blup	-0.00179	0.472	-2.37082	0.0177	0.423448
Heart_Left_Ventricle	CATSPERB	14	92047040	92245414	0.114848	rs1971459	-2.97	rs2052204	0.0722	4.61	2.283	460	3	lasso	0.0553	5.5e-05	2.3712	0.01773	0.423448
Heart_Left_Ventricle	PDS5A	4	39824483	39979576	0.03189	rs17512296	2.8	rs2732078	-0.00207	3.54	-2.369	423	1	lasso	-0.00195	0.492	-2.369	0.017836	0.425165
Heart_Left_Ventricle	PCNP	3	101292939	101313281	0.03156	rs10936715	3.03	rs12638134	0.0121	3.05	2.368	361	1	lasso	0.0356	0.00106	2.368	0.0179	0.42576
Heart_Left_Ventricle	PKD1L1	7	47814250	47988088	0.098936	rs7806630	-2.79	rs17659868	-0.00206	-3.71	2.247	519	3	lasso	0.00234	0.202	-2.37	0.017996	0.42576
Heart_Left_Ventricle	DUSP6	12	89741009	89747048	0.039532	rs2681472	5.81	rs17465265	-0.000543	-2.82	-0.487	353	353	blup	-0.00327	0.728	2.36613	0.018	0.42576
Heart_Left_Ventricle	ITCH	20	32951041	33099198	0.05979	rs6058107	-3.96	rs6119534	0.00783	-3.11	3.156	292	292	blup	0.0162	0.0202	-2.36552	0.018	0.42576
Heart_Left_Ventricle	RP11-65J21.4	16	14501896	14512729	0.099182	rs1794236	-3.26	rs13330897	-0.0031	-3.46	0.427	238	15	enet	0.0326	0.00166	2.36493	0.018033	0.42576
Heart_Left_Ventricle	RP11-517P14.2	10	43916186	43917548	0.299131	rs17366781	2.88	rs3124211	0.0978	-5.68	2.578	452	6	lasso	0.135	2.71e-10	-2.36424	0.0181	0.42576
Heart_Left_Ventricle	NCK1	3	136581050	136668665	0.010749	rs4678275	-3.15	rs2880858	-0.00371	-2.58	1.079	332	3	lasso	0.0239	0.00621	-2.36406	0.0181	0.42576
Heart_Left_Ventricle	AFG3L1P	16	90038994	90067076	0.05284	rs11643561	3.34	rs12597913	-3.76e-05	-3.81	-2.104	295	6	enet	-0.000864	0.382	2.36184	0.018185	0.426954
Heart_Left_Ventricle	CCNH	5	86688524	86708836	0.014258	rs1423626	-3.039	rs12520006	0.00715	-3.53	0.574	264	264	blup	-0.00273	0.607	-2.36	0.01826	0.427909
Heart_Left_Ventricle	RP11-434P11.2	2	73977383	73977913	0.023444	rs869927	2.79	rs7606947	0.0151	3.3	2.288	351	2	lasso	0.00866	0.0679	2.35801	0.0184	0.43038
Heart_Left_Ventricle	RPAP2	1	92764545	92867613	0.039522	rs1556562	2.856	rs2391140	0.0096	3.87	2.355	303	1	lasso	0.0141	0.0283	2.355	0.0185	0.431102
Heart_Left_Ventricle	GGT5	22	24615622	24641110	0.137252	rs5760293	-5.49	rs5760331	0.0417	5.22	-0.811	356	5	lasso	0.0811	1.13e-06	-2.3559	0.0185	0.431102
Heart_Left_Ventricle	GPX7	1	53068044	53074723	0.497632	rs835338	-2.883	rs6588431	0.341	9.88	-2.355	302	7	lasso	0.4	6.1e-32	-2.35084	0.0187	0.433564
Heart_Left_Ventricle	RP11-7O11.3	1	44410042	44412223	0.042186	rs3791041	2.66	rs3011217	0.00206	-3.37	1.726	408	408	blup	0.0101	0.0539	-2.35121	0.0187	0.433564
Heart_Left_Ventricle	ZNF236	18	74534563	74682683	0.107191	rs9946055	3.4	rs9973056	0.016237	-4.47	2.318	660	9	enet	0.0216	0.00883	-2.35125	0.01871	0.433564
Heart_Left_Ventricle	AC007276.5	7	29689843	29782210	0.226003	rs17158246	3.11	rs12674026	0.109	5.51	-2.507	597	21	enet	0.13	6.21e-10	-2.35	0.018783	0.434448
Heart_Left_Ventricle	ANKZF1	2	220094479	220101327	0.041739	rs6729914	-3.04	rs659266	0.0233	-3.79	2.44	398	3	lasso	0.0266	0.00413	-2.34688	0.0189	0.435538
Heart_Left_Ventricle	GINM1	6	149887430	149912884	0.14713	rs2153219	-4.42	rs9322200	0.107	-6.23	2.458	430	7	lasso	0.101	5.44e-08	-2.34738	0.0189	0.435538
Heart_Left_Ventricle	KDM3A	2	86667770	86719839	0.034268	rs3815840	3.22	rs7557796	-0.00266	3.04	2.503	372	9	enet	-0.000334	0.341	2.34463	0.019	0.437035
Heart_Left_Ventricle	STAT6	12	57489260	57525922	0.078077	rs11172113	3.46	rs12307379	0.045	4.37	1.983	340	2	lasso	0.0535	7.14e-05	2.34399	0.0191	0.437077
Heart_Left_Ventricle	AP001007.1	11	124959132	124960411	0.091976	rs2702013	3.47	rs12792626	0.0273	3.98	2.315	485	4	lasso	0.00989	0.0555	2.3435	0.019106	0.437077
Heart_Left_Ventricle	PAQR4	16	3019246	3023490	0.15313	rs4149775	3.11	rs4149775	0.013	3.84	3.113	343	5	lasso	0.0376	0.000784	2.34345	0.019107	0.437077
Heart_Left_Ventricle	SHBG	17	7517428	7536700	0.009151	rs4246413	3.1	rs9911432	0.00449	2.57	-0.186	498	498	blup	0.00245	0.198	-2.34176	0.0192	0.437363
Heart_Left_Ventricle	NSUN4	1	46805849	46830824	0.165775	rs3845301	3.542	rs17361950	0.163	-7.3	2.367	377	20	enet	0.166	1.79e-12	-2.34196	0.0192	0.437363
Heart_Left_Ventricle	CXCR6	3	45982425	45989845	0.098506	rs7643426	2.87	rs6800954	0.0177	-4.71	2.316	436	3	lasso	0.0138	0.0296	-2.33882	0.0193	0.437363
Heart_Left_Ventricle	OLFM1	9	137967268	138013025	0.152954	rs4841959	-3.23	rs11795142	0.00635	-3.66	1.498	667	667	blup	0.0191	0.013	-2.33963	0.0193	0.437363
Heart_Left_Ventricle	RP11-165J3.6	9	96197614	96199403	0.19202	rs4744170	3.88	rs16909150	0.0918	5.82	1.425	493	6	lasso	0.153	1.58e-11	2.33874	0.0193	0.437363
Heart_Left_Ventricle	APCDD1L	20	57034157	57090187	0.027852	rs874430	3.15	rs6128370	-0.000444	-3.31	-0.686	567	567	blup	0.000993	0.261	2.33918	0.01933	0.437363
Heart_Left_Ventricle	GINS2	16	85709811	85723679	0.139173	rs9933766	3	rs709805	-0.00284	3.13	-1.664	614	5	lasso	0.0187	0.0137	-2.33303	0.019647	0.442877
Heart_Left_Ventricle	TMEM97	17	26646121	26655351	0.153781	rs614877	-3.33	rs11080054	0.133	-6.42	-2.089	268	6	lasso	0.13	5.8e-10	2.33108	0.0197	0.442877
Heart_Left_Ventricle	TYMP	22	50964181	50968485	0.172552	rs138223	2.62	rs140521	0.0992	-5.31	1.957	318	5	lasso	0.105	2.72e-08	-2.3313	0.0197	0.442877
Heart_Left_Ventricle	TTC21A	3	39150576	39180394	0.182996	rs6763211	2.65	rs13096869	0.102	5.8	2.582	478	7	lasso	0.0805	1.23e-06	2.33078	0.0198	0.442877
Heart_Left_Ventricle	STX2	12	131274145	131323811	0.545326	rs4332600	-3.41	rs4759793	0.368	-10.1	2.524	643	5	lasso	0.368	7.5e-29	-2.32897	0.0199	0.442877
Heart_Left_Ventricle	ANKRD13B	17	27916787	27941773	0.05472	rs2289629	3.58	rs3110492	0.0386	4.33	1.996	314	2	lasso	0.0507	0.00011	2.32742	0.0199	0.442877
Heart_Left_Ventricle	NME6	3	48334754	48343175	0.176602	rs3172494	-4.12	rs11716371	0.0835	-5.64	-2.819	258	258	blup	0.104	3.25e-08	2.32789	0.0199	0.442877
Heart_Left_Ventricle	RP11-396K3.1	7	72569033	72619657	0.07352	rs2883082	2.3	rs7801936	-0.00357	-2.76	2.252	120	120	blup	-0.00175	0.468	-2.33	0.019914	0.442877
Heart_Left_Ventricle	CDH26	20	58533471	58609066	0.060023	rs6026976	2.94	rs2145555	0.00294	3.17	-1.39	612	612	blup	-0.0025	0.568	-2.32731	0.01995	0.442877
Heart_Left_Ventricle	WIPI2	7	5229819	5273457	0.014627	rs4724430	2.77	rs9638992	-0.00143	-3.09	2.327	365	1	lasso	0.00713	0.0876	-2.33	0.019965	0.442877
Heart_Left_Ventricle	CTR9	11	10772534	10801290	0.004251	rs1601588	-3.28	rs4258372	0.0018	-3.21	-2.324	622	2	lasso	0.0196	0.012	2.3265	0.019991	0.442877
Heart_Left_Ventricle	GBA2	9	35737002	35749983	0.444573	rs741917	3.32	rs10758321	0.36	10.15	2.335	418	4	lasso	0.364	1.73e-28	2.32657	0.02	0.442877
Heart_Left_Ventricle	PGM2L1	11	74041363	74109518	0.120259	rs6592591	-2.45	rs515924	0.0146	3.85	1.616	416	416	blup	0.0425	0.000376	2.3241	0.02012	0.444745
Heart_Left_Ventricle	NDUFA6	22	42481529	42486934	0.10084	rs6002701	-2.94	rs5996149	0.00383	3.79	1.584	351	12	enet	0.0116	0.0422	2.3224	0.0202	0.445564
Heart_Left_Ventricle	ANTXR1	2	69240310	69476459	0.060818	rs4441525	-3.23	rs7599536	-0.00332	3.01	1.366	516	516	blup	-0.00148	0.439	2.32159	0.0203	0.445564
Heart_Left_Ventricle	DAAM2	6	39760142	39871918	0.041134	rs2758912	-2.67	rs1318002	0.0133	-3.5	2.322	526	2	lasso	0.00441	0.139	-2.32037	0.0203	0.445564
Heart_Left_Ventricle	PNPLA7	9	140354404	140444986	0.275042	rs28664164	-3.24	rs12553790	0.0851	5.16	0.457	337	337	blup	0.0931	1.81e-07	2.32008	0.0203	0.445564
Heart_Left_Ventricle	MKRN2	3	12598513	12625099	0.374545	rs4684859	4.08	rs6792773	0.178	7.41	-1.824	469	32	enet	0.276	8.1e-21	-2.31855	0.0204	0.445854
Heart_Left_Ventricle	WDR37	10	1095478	1178237	0.02989	rs6560714	-3.74	rs2255595	-0.00332	-3.42	-1.283	517	10	enet	0.00856	0.0691	2.3163	0.0205	0.445854
Heart_Left_Ventricle	MLEC	12	121124672	121139667	0.067637	rs7310409	3.98	rs3751163	0.00477	3.87	2.317	444	1	lasso	-0.000786	0.376	2.317	0.0205	0.445854
Heart_Left_Ventricle	PLEKHJ1	19	2233148	2237703	0.127918	rs12462556	-3.99	rs4405674	0.00997	-4.32	1.589	407	9	enet	0.0136	0.0308	-2.31768	0.0205	0.445854
Heart_Left_Ventricle	TMEM59L	19	18723661	18731849	0.083796	rs874628	-2.58	rs7250622	-0.00362	2.78	-0.664	376	376	blup	0.0105	0.05	2.31651	0.0205	0.445854
Heart_Left_Ventricle	ST6GAL1	3	186648274	186796341	0.206719	rs759602	2.74	rs10937275	0.0616	-4.69	1.221	582	35	enet	0.0771	2.07e-06	-2.31489	0.0206	0.445854
Heart_Left_Ventricle	ARHGEF7-AS2	13	111766159	111766905	0.12604	rs1887200	3.71	rs9522034	-0.000747	3.55	2.897	584	24	enet	0.0109	0.0471	2.31424	0.02065	0.445854
Heart_Left_Ventricle	PIN4P1	15	44168047	44168442	0.017103	rs11635852	-3.011	rs11854565	-0.00119	-3.38	-1.984	221	3	enet	0.00759	0.0811	2.31317	0.0207	0.445854
Heart_Left_Ventricle	OR13E1P	9	35859059	35859980	0.112423	rs741917	3.32	rs4879930	0.0634	4.5	-2.405	430	2	lasso	0.0488	0.000145	-2.3126	0.0207	0.445854
Heart_Left_Ventricle	MT1M	16	56666151	56667898	0.064356	rs4784714	3.57	rs11644094	-0.00205	3.23	0.74	530	530	blup	-0.00263	0.589	2.31189	0.020784	0.445854
Heart_Left_Ventricle	SMAD9	13	37418968	37494902	0.06328	rs7318591	3.75	rs493248	0.0416	-3.97	2.311	499	1	lasso	0.012	0.0393	-2.311	0.02083	0.445854
Heart_Left_Ventricle	ZC2HC1C	14	75530873	75545126	0.081439	rs12889472	-3.69	rs10146482	0.00619	-3.81	-3.644	420	420	blup	0.0157	0.0219	2.311	0.02083	0.445854
Heart_Left_Ventricle	TMEM106A	17	41363854	41372061	0.047558	rs7217897	4	rs9646413	0.023	-3.86	2.126	298	298	blup	0.022	0.0083	-2.30927	0.0209	0.445854
Heart_Left_Ventricle	BRINP2	1	177140633	177251558	0.096091	rs10753144	2.816	rs6683060	0.00785	-3.54	-2.75	463	463	blup	0.00654	0.0968	2.31016	0.0209	0.445854
Heart_Left_Ventricle	ZBTB49	4	4291924	4323513	0.191638	rs9996403	2.85	rs2980214	0.109	5.53	-2.287	382	5	lasso	0.13	6.18e-10	-2.30902	0.020942	0.445854
Heart_Left_Ventricle	AC009531.2	7	35297992	35299340	0.223885	rs11765451	3.11	rs2270222	0.0663	4.69	-2.346	464	464	blup	0.078	1.78e-06	-2.31	0.020987	0.445854
Heart_Left_Ventricle	OGDH	7	44646171	44748665	0.052984	rs1859592	3.46	rs2107732	-0.000644	3.23	-2.779	368	368	blup	0.00112	0.255	-2.31	0.021022	0.445854
Heart_Left_Ventricle	CYP3A5	7	99245817	99277621	0.009455	rs13223792	3.93	rs34312198	-0.00234	-2.37	-0.382	315	20	enet	-0.00198	0.495	-2.31	0.021036	0.445854
Heart_Left_Ventricle	EIF2S2P3	10	94428502	94429500	0.035819	rs2068888	-3.99	rs10882101	0.0109	3.7	-2.265	391	3	enet	0.00728	0.0855	-2.30681	0.0211	0.445854
Heart_Left_Ventricle	COASY	17	40713485	40718295	0.034917	rs2301647	-4.65	rs9909659	-0.000669	-2.55	0.07	254	254	blup	0.000677	0.278	2.30621	0.0211	0.445854
Heart_Left_Ventricle	NCKAP5	2	133429374	134326034	0.07822	rs12614459	-2.57	rs2100083	0.0177	-3.95	-2.264	531	4	lasso	0.00318	0.174	2.30565	0.0211	0.445854
Heart_Left_Ventricle	SCAP	3	47455203	47518616	0.396306	rs12631730	2.65	rs17784714	0.0389	4.7	-2.286	146	13	enet	0.0652	1.25e-05	-2.30533	0.0211	0.445854
Heart_Left_Ventricle	ARHGEF26	3	153838792	153975616	0.1183	rs1727920	-3.71	rs1521303	0.0224	-3.72	-1.281	393	393	blup	0.00939	0.0603	2.30277	0.0213	0.448979
Heart_Left_Ventricle	QDPR	4	17461884	17513857	0.031288	rs17518793	-3.87	rs12642968	0.0291	-4.05	-2.436	459	3	lasso	0.0606	2.48e-05	2.30161	0.021357	0.448979
Heart_Left_Ventricle	TBX20	7	35242042	35293758	0.099852	rs11765451	3.11	rs2109090	0.081	-5.21	-2.282	465	3	lasso	0.0753	2.7e-06	2.3	0.021382	0.448979
Heart_Left_Ventricle	TCEA2	20	62681189	62703700	0.183267	rs816953	2.79	rs6062342	0.0779	5.19	2.784	332	6	lasso	0.0812	1.11e-06	2.29988	0.02145	0.448979
Heart_Left_Ventricle	PRKCA	17	64298754	64806861	0.599924	rs9890911	2.74	rs9890911	0.421	-10.7	2.738	487	36	enet	0.421	5.97e-34	-2.29918	0.0215	0.448979
Heart_Left_Ventricle	MUL1	1	20825943	20834654	0.04742	rs3738144	2.688	rs12729829	0.0702	4.65	-2.301	510	2	lasso	0.0544	6.3e-05	-2.29948	0.0215	0.448979
Heart_Left_Ventricle	MICAL1	6	109765265	109777190	0.300348	rs17070494	2.45	rs17070915	0.0783	4.67	2.333	386	5	lasso	0.0867	4.78e-07	2.29964	0.0215	0.448979
Heart_Left_Ventricle	OGFR-AS1	20	61431979	61436939	0.031878	rs6090309	3.78	rs6062670	-0.00352	3.07	2.298	501	1	lasso	-0.00273	0.607	2.298	0.02156	0.449479
Heart_Left_Ventricle	SSXP10	6	118910233	118910797	0.058936	rs9489372	-3.06	rs7772845	0.00705	4	2.026	371	6	enet	0.0152	0.024	2.29679	0.0216	0.449561
Heart_Left_Ventricle	ERAL1	17	27181956	27188085	0.05498	rs631905	-3.24	rs12947849	-0.0037	3.35	-2.23	318	4	enet	-0.000126	0.327	-2.29543	0.0217	0.45089
Heart_Left_Ventricle	BCAP29	7	107220503	107263762	0.146301	rs10953541	-3.83	rs12538769	0.0283	3.83	-2.742	375	375	blup	0.0546	6.07e-05	-2.29	0.02178	0.451463
Heart_Left_Ventricle	RP3-391O22.3	6	34544035	34544433	0.02477	rs9462027	3.83	rs6924682	-0.00136	3.23	-0.482	350	350	blup	0.00757	0.0814	2.29425	0.0218	0.451463
Heart_Left_Ventricle	GIMAP5	7	150434436	150446823	0.107023	rs12673426	-3.18	rs1860871	0.0682	4.58	2.649	507	10	enet	0.0359	0.001	2.29	0.021899	0.452761
Heart_Left_Ventricle	GTF3C1	16	27470876	27561234	0.001366	rs8046403	-3.07	rs4787965	-0.00348	-2.93	-1.982	495	495	blup	0.00518	0.122	2.29145	0.021938	0.452816
Heart_Left_Ventricle	UQCRH	1	46769303	46782448	0.0646	rs3845301	3.542	rs3737744	-0.00352	3.24	-1.372	356	356	blup	0.00493	0.127	-2.28954	0.022	0.453345
Heart_Left_Ventricle	snoU13	2	70139827	70139931	0.020566	rs13412112	4.42	rs7578666	-0.00367	-2.62	2.277	327	327	blup	0.000756	0.273	-2.2868	0.0222	0.455369
Heart_Left_Ventricle	CENPH	5	68485375	68506184	0.057314	rs4252215	-3.019	rs164390	0.00522	-3.47	-0.953	304	304	blup	0.0253	0.00505	2.29	0.02227	0.455369
Heart_Left_Ventricle	EXOC7	17	74077200	74117657	0.101285	rs9907921	-3.28	rs4238992	-0.000184	3.76	-0.818	388	388	blup	0.0227	0.00747	-2.285	0.0223	0.455369
Heart_Left_Ventricle	ZNF793	19	37997949	38039664	0.049849	rs17246792	-3.26	rs2279149	0.0099	3.67	-2.086	273	273	blup	0.011	0.0461	-2.28523	0.0223	0.455369
Heart_Left_Ventricle	GOLPH3L	1	150618701	150669630	0.037775	rs11204693	2.651	rs7532008	0.0325	-3.98	-2.039	304	2	lasso	0.0501	0.00012	2.28591	0.0223	0.455369
Heart_Left_Ventricle	AIF1	6	31582961	31584798	0.023877	rs2523591	3.291	rs707939	0.00862	3.43	2.25	295	2	lasso	0.00579	0.11	2.28447	0.022344	0.455369
Heart_Left_Ventricle	FAM78A	9	134133463	134151934	0.188056	rs11243426	2.87	rs4740438	0.00552	-4.05	-0.466	489	489	blup	0.0424	0.000381	2.28372	0.0224	0.455369
Heart_Left_Ventricle	USP20	9	132596977	132644107	0.081789	rs2274507	-3.3	rs11793686	0.00362	3.94	-2.497	457	457	blup	0.016	0.021	-2.28364	0.0224	0.455369
Heart_Left_Ventricle	ISCU	12	108956377	108963160	0.185816	rs17258759	3.13	rs7969198	0.0909	-5.17	-2.186	460	12	lasso	0.0844	6.78e-07	2.28188	0.0225	0.455369
Heart_Left_Ventricle	MTF1	1	38275239	38325292	0.081989	rs11485595	4.359	rs2291297	-0.00353	3.54	2.582	462	462	blup	0.00348	0.165	2.28255	0.0225	0.455369
Heart_Left_Ventricle	HES6	2	239146908	239149303	0.056257	rs4663310	3.25	rs7598219	0.0289	3.65	-2.282	493	2	lasso	0.00967	0.0576	-2.28136	0.0225	0.455369
Heart_Left_Ventricle	GPR180	13	95254157	95286899	0.22125	rs792298	-2.45	rs9556402	0.16	-7.11	-2.307	638	6	lasso	0.144	5.99e-11	2.27868	0.02269	0.456256
Heart_Left_Ventricle	RP11-77H9.2	16	8943189	8954274	0.131809	rs11644662	-2.93	rs4985053	0.115	5.69	2.277	516	1	lasso	0.107	2.26e-08	2.277	0.022786	0.456256
Heart_Left_Ventricle	KPNA2	17	66031635	66042958	0.060183	rs12600551	3.78	rs1860040	-0.0036	-3.38	-1.145	321	321	blup	0.0046	0.135	-2.27711	0.0228	0.456256
Heart_Left_Ventricle	CDKN2D	19	10677138	10679735	0.031806	rs3786722	-5.42	rs11085739	0.0153	-3.38	2.276	363	1	lasso	4.89e-05	0.315	-2.276	0.0228	0.456256
Heart_Left_Ventricle	MCOLN2	1	85391268	85462796	0.289725	rs6576763	2.584	rs7522851	0.185	-7.29	1.788	581	5	lasso	0.176	3.4e-13	-2.2767	0.0228	0.456256
Heart_Left_Ventricle	CGREF1	2	27321757	27341995	0.040417	rs1124649	-3.68	rs11677841	-0.00142	3.06	-2.661	315	315	blup	0.00116	0.253	-2.27608	0.0228	0.456256
Heart_Left_Ventricle	RP11-350J20.5	6	150117711	150119308	0.257191	rs2153219	-4.42	rs12526675	0.157	7.36	2.732	467	467	blup	0.177	2.74e-13	2.27665	0.0228	0.456256
Heart_Left_Ventricle	ADAD2	16	84224744	84230772	0.272643	rs3785026	2.68	rs3759975	0.167	6.77	-2.081	969	31	enet	0.207	1.88e-15	-2.27434	0.022946	0.457988
Heart_Left_Ventricle	BMP2	20	6748311	6760927	0.034413	rs6139982	2.98	rs6054764	-0.00227	3.35	2.002	597	3	enet	0.000421	0.292	2.27417	0.02296	0.457988
Heart_Left_Ventricle	CRTC2	1	153920145	153931101	0.117298	rs4845618	5.284	rs6672856	0.0342	-5.06	1.769	328	328	blup	0.0752	2.76e-06	-2.2738	0.023	0.458053
Heart_Left_Ventricle	FBXO41	2	73481810	73511559	0.012313	rs1150500	-4.1	rs1046183	-0.00356	-2.76	1.757	291	2	lasso	-0.00178	0.471	-2.27158	0.0231	0.459311
Heart_Left_Ventricle	RPL21P116	15	79155589	79156071	0.009949	rs4468572	-5.918	rs7181405	-0.00358	-2.95	-0.214	430	430	blup	0.00775	0.079	-2.26912	0.0233	0.460469
Heart_Left_Ventricle	VCAM1	1	101185298	101204601	0.125386	rs17416054	-3.614	rs6577166	0.00402	-4.11	-0.955	388	388	blup	0.038	0.000737	2.26895	0.0233	0.460469
Heart_Left_Ventricle	OXCT2P1	1	39980628	39982162	0.347309	rs3887860	3.162	rs3916164	0.109	5.79	1.797	375	43	enet	0.0836	7.63e-07	2.26815	0.0233	0.460469
Heart_Left_Ventricle	HERPUD2	7	35672269	35734745	0.080388	rs11765451	3.11	rs10228415	0.00493	3.96	2.264	543	2	lasso	0.00925	0.0617	2.27	0.023306	0.460469
Heart_Left_Ventricle	CCDC51	3	48473574	48481761	0.031923	rs3172494	-4.12	rs9878950	0.00314	-2.86	1.599	258	258	blup	0.000371	0.295	-2.26617	0.0234	0.460696
Heart_Left_Ventricle	C9orf37	9	140509813	140513358	0.112153	rs28664164	-3.24	rs11137141	0.017	-4.21	0.919	345	345	blup	0.0239	0.00622	-2.26532	0.0235	0.460696
Heart_Left_Ventricle	C10orf11	10	77360998	78319925	0.159161	rs11816174	3.5	rs7078507	0.0371	-4.66	-1.961	398	2	lasso	0.0384	0.000689	2.26411	0.0236	0.460696
Heart_Left_Ventricle	PSPHP1	7	55832490	55840981	0.773383	rs4948096	2.95	rs11982736	0.346	9.73	2.366	354	18	lasso	0.34	2.59e-26	2.26	0.023643	0.460696
Heart_Left_Ventricle	CMP21-97G8.1	21	35784498	35784885	0.06824	rs9305545	6.16	rs2834479	-0.002237	3.61	-0.813	496	496	blup	0.028	0.00331	2.2628	0.02365	0.460696
Heart_Left_Ventricle	YWHAH	22	32340447	32353590	0.038256	rs9606907	-2.71	rs12485048	-0.00264	-3.04	-2.048	465	3	lasso	-0.000981	0.392	2.2626	0.0237	0.460696
Heart_Left_Ventricle	PLAU	10	75668935	75677255	0.036837	rs4691	-3.32	rs2688607	0.0198	3.57	-1.963	236	236	blup	0.0118	0.041	-2.25964	0.0238	0.460696
Heart_Left_Ventricle	LEFTY2	1	226124298	226129189	0.052271	rs7517725	3.251	rs10799324	0.00633	-3.27	-2.26	380	1	enet	-0.00189	0.484	2.26	0.0238	0.460696
Heart_Left_Ventricle	POLR1D	13	28194903	28241548	0.27851	rs4771203	2.49	rs880214	0.157	6.92	-1.943	529	17	enet	0.17	9.66e-13	-2.26009	0.02382	0.460696
Heart_Left_Ventricle	CDK7	5	68530668	68573250	0.099097	rs4252215	-3.088	rs2291519	0.0644	4.68	2.287	280	3	enet	0.0412	0.000456	2.26	0.02394	0.460696
Heart_Left_Ventricle	HDGFRP3	15	83784320	83876770	0.094912	rs10520580	2.588	rs12148084	0.00171	3.57	2.122	352	6	enet	0.014	0.0288	2.25665	0.024	0.460696
Heart_Left_Ventricle	CATSPERG	19	38826415	38861589	0.11219	rs8102579	-2.94	rs10993	0.0175	3.79	2.063	368	3	lasso	-0.00157	0.449	2.25685	0.024	0.460696
Heart_Left_Ventricle	RP11-325L7.1	5	137368463	137372955	0.085576	rs2967789	2.473	rs2040862	0.0478	-4.74	2.467	313	2	lasso	0.0639	1.52e-05	-2.26	0.02405	0.460696
Heart_Left_Ventricle	TMEM119	12	108983622	108992096	0.104111	rs17258759	3.13	rs7301424	-0.00228	3.75	1.051	449	449	blup	0.0276	0.00354	2.25547	0.0241	0.460696
Heart_Left_Ventricle	WASF2	1	27730730	27816669	0.151751	rs17361686	-2.78	rs7533455	0.00256	-3.29	0.822	254	254	blup	0.0164	0.0197	-2.25596	0.0241	0.460696
Heart_Left_Ventricle	PANK2	20	3869516	3907605	0.169297	rs6052484	3.07	rs2095638	0.00923	-2.96	-2.092	558	7	lasso	0.0103	0.052	2.25546	0.0241	0.460696
Heart_Left_Ventricle	SSSCA1	11	65337901	65339359	0.066765	rs557675	-3.95	rs9333581	0.000736	-2.59	1.141	359	27	enet	-0.000913	0.386	-2.2542	0.024183	0.460696
Heart_Left_Ventricle	RP11-465B22.3	1	995114	1004735	0.111242	rs4970405	-2.882	rs1891906	0.0014	3.43	-2.422	209	15	enet	0.00848	0.07	-2.25334	0.0242	0.460696
Heart_Left_Ventricle	NRBP1	2	27650657	27665126	0.000834	rs1124649	-3.68	rs12714026	-0.00358	2.77	-0.731	300	300	blup	-0.00347	0.797	-2.25369	0.0242	0.460696
Heart_Left_Ventricle	ELMOD3	2	85581744	85618875	0.052569	rs1561198	6.06	rs2583544	-0.00131	-3.38	-1.025	450	450	blup	0.00222	0.207	2.2542	0.0242	0.460696
Heart_Left_Ventricle	SUPT3H	6	44777054	45345690	0.097972	rs11969213	2.55	rs6934594	-0.000157	-3.64	-2.411	363	363	blup	0.0123	0.0379	2.25344	0.0242	0.460696
Heart_Left_Ventricle	PTBP3	9	114980715	115095947	0.20335	rs2900537	-3.29	rs4542000	-0.00352	4.09	-1.646	457	457	blup	0.0432	0.000335	-2.25426	0.0242	0.460696
Heart_Left_Ventricle	MSI1	12	120779133	120806983	0.054482	rs2948150	-2.69	rs2522134	0.00965	-3.74	-2.252	385	5	lasso	0.00433	0.142	2.25196	0.0243	0.460696
Heart_Left_Ventricle	CYP21A2	6	32006042	32009447	0.078995	rs605203	-3.004	rs1048709	0.00235	-3.79	-2.334	189	189	blup	0.0266	0.00411	2.25133	0.024364	0.460696
Heart_Left_Ventricle	FAM117B	2	203499901	203634480	0.015252	rs6722332	7.38	rs6435130	-0.00312	-2.55	2.25	241	1	lasso	-0.00145	0.436	-2.25	0.0244	0.460696
Heart_Left_Ventricle	PSMB1	6	170844205	170862429	0.137117	rs2144667	-2.66	rs9356660	0.0546	-5.26	-1.875	267	7	lasso	0.0742	3.18e-06	2.25089	0.0244	0.460696
Heart_Left_Ventricle	RAB43P1	16	46660316	46660904	0.096528	rs12923667	-3.14	rs36469	0.0278	3.33	-0.708	94	7	enet	0.013	0.0336	-2.24968	0.024469	0.460696
Heart_Left_Ventricle	VARS2	6	30881982	30894236	0.307426	rs2523591	3.291	rs1265048	0.0764	4.81	2.054	95	9	enet	0.092	2.12e-07	2.24945	0.024484	0.460696
Heart_Left_Ventricle	MLX	17	40719086	40725257	0.016933	rs2301647	-4.65	rs9910698	-0.00372	2.74	2.249	256	1	lasso	-0.00339	0.766	2.249	0.0245	0.460696
Heart_Left_Ventricle	CNTD1	17	40950810	40963605	0.006788	rs2301647	-4.65	rs9910698	-0.00255	-2.82	2.249	261	1	lasso	6.67e-05	0.314	-2.249	0.0245	0.460696
Heart_Left_Ventricle	PPAP2B	1	56960419	57110974	0.148903	rs9970807	-6.014	rs1889145	0.0574	-5.17	-1.982	628	6	lasso	0.0762	2.35e-06	2.24946	0.0245	0.460696
Heart_Left_Ventricle	SLC35F6	2	26987152	27004099	0.035878	rs1124649	-3.68	rs10495759	-0.00368	-3.05	1.78	386	3	lasso	0.00448	0.138	-2.24967	0.0245	0.460696
Heart_Left_Ventricle	FTH1P3	2	27615651	27616234	0.064232	rs1124649	-3.68	rs11675428	-6.35e-05	-3.05	1.049	302	302	blup	0.0138	0.0296	-2.24799	0.0246	0.46188
Heart_Left_Ventricle	SLC1A5	19	47278140	47291851	0.000482	rs11083840	-3.67	rs8105903	0.0506	3.86	2.495	337	4	enet	0.0289	0.00288	2.24564	0.0247	0.46306
Heart_Left_Ventricle	FAM219B	15	75192328	75199462	0.034184	rs2472299	3.338	rs6495122	0.0203	-3.36	2.444	279	2	lasso	0.00508	0.124	-2.24453	0.0248	0.463541
Heart_Left_Ventricle	CAMP	3	48264837	48266981	0.013253	rs3172494	-4.12	rs6787500	-0.000774	2.78	-2.245	246	1	lasso	0.00552	0.115	-2.245	0.0248	0.463541
Heart_Left_Ventricle	RP11-649A18.12	17	73267450	73269976	0.00984	rs820215	3.12	rs1809352	-0.000749	2.86	0.038	375	375	blup	0.0172	0.0175	2.24245	0.0249	0.464018
Heart_Left_Ventricle	CNST	1	246729746	246831886	0.109337	rs6689740	3	rs12401692	0.00384	3.53	0.502	470	4	lasso	0.00866	0.068	2.24339	0.0249	0.464018
Heart_Left_Ventricle	ZBTB12	6	31867384	31869769	0.015467	rs605203	-3.004	rs2523506	-0.00338	2.96	0.765	225	225	blup	0.00207	0.213	2.24051	0.025058	0.465657
Heart_Left_Ventricle	RNF170	8	42704780	42752433	0.057205	rs16891354	2.71	rs13276603	0.0402	-3.51	2.24	220	1	lasso	0.028	0.00334	-2.24	0.025091	0.465657
Heart_Left_Ventricle	RP4-671G15.2	1	113060421	113061063	0.012726	rs2027278	2.924	rs7551793	0.00564	-2.76	-2.24	373	1	lasso	0.0278	0.00342	2.24	0.0251	0.465657
Heart_Left_Ventricle	SPARC	5	151040657	151064791	0.078023	rs13157373	-2.944	rs4958483	-0.00316	-3.8	-2.186	565	8	enet	0.00874	0.067	2.24	0.02521	0.467003
Heart_Left_Ventricle	NOC3L	10	96075085	96122716	0.201926	rs2281791	3.65	rs12766693	0.118	6.8	-1.931	332	12	enet	0.163	3.07e-12	-2.23665	0.0253	0.467975
Heart_Left_Ventricle	TRIM4	7	99488036	99517223	0.314334	rs13223792	3.93	rs2571992	0.261	-8.59	-2.223	270	7	lasso	0.254	4.22e-19	2.24	0.025343	0.468076
Heart_Left_Ventricle	HSPA8P15	6	151732394	151735080	0.062985	rs6922269	3.93	rs1076745	-0.00127	3.13	0.307	598	598	blup	0.00218	0.208	2.23503	0.0254	0.468435
Heart_Left_Ventricle	LDB1	10	103867317	103880210	0.033481	rs17114641	-3.62	rs2152903	0.000187	-2.94	0.046	270	5	enet	-0.00286	0.633	2.23358	0.0255	0.468892
Heart_Left_Ventricle	SPPL2A	15	50999506	51058005	0.166422	rs6493482	3.013	rs12592778	0.0897	5.09	-1.402	400	11	lasso	0.0916	2.27e-07	-2.23405	0.0255	0.468892
Heart_Left_Ventricle	CTD-2541M15.1	8	6475996	6565730	0.114898	rs11136998	-2.95	rs4841224	0.0154	3.75	0.655	810	810	blup	0.00946	0.0596	2.23256	0.025578	0.469091
Heart_Left_Ventricle	JPH4	14	24037283	24048009	0.024876	rs7149564	2.71	rs6572982	-0.00279	-3.19	-0.493	445	445	blup	0.00648	0.0978	2.2324	0.02559	0.469091
Heart_Left_Ventricle	GCC1	7	127220672	127233665	0.003024	rs17866749	2.9	rs12536382	0.033	-3.95	2.231	473	1	lasso	0.0381	0.000728	-2.23	0.025681	0.469091
Heart_Left_Ventricle	AKR1C1	10	4934796	5025475	0.138352	rs2961610	2.47	rs7094041	0.0912	5.31	-2.138	677	2	lasso	0.0715	4.82e-06	-2.23116	0.0257	0.469091
Heart_Left_Ventricle	LRCH1	13	47127303	47327175	0.21322	rs17269458	2.96	rs842368	0.146	7.42	-2.394	562	5	lasso	0.229	3.85e-17	-2.23013	0.02574	0.469091
Heart_Left_Ventricle	CTD-2655K5.1	11	67889520	67897985	0.058293	rs7928739	-2.39	rs6591333	-0.00171	3.56	-2.106	279	279	blup	0.0046	0.135	-2.2301	0.025743	0.469091
Heart_Left_Ventricle	ZNF571	19	38045684	38085673	0.014552	rs17246792	-3.26	rs7259272	-0.0037	-2.79	2.229	288	1	lasso	0.0019	0.22	-2.229	0.0258	0.469091
Heart_Left_Ventricle	SEC31B	10	102246399	102279711	0.267719	rs603424	3.09	rs2273695	0.254	-8.8	2.177	431	9	lasso	0.264	7.66e-20	-2.22833	0.0259	0.469091
Heart_Left_Ventricle	SHE	1	154442248	154474589	0.003804	rs4845618	5.284	rs2335252	0.00389	-2.82	1.972	406	406	blup	0.00828	0.0723	2.2274	0.0259	0.469091
Heart_Left_Ventricle	RMND1	6	151725989	151773259	0.056782	rs1738586	3.63	rs11550103	0.0343	3.95	-1.96	569	6	enet	0.0201	0.0111	-2.22791	0.0259	0.469091
Heart_Left_Ventricle	DRAP1	11	65686728	65689032	0.051919	rs557675	-3.95	rs10791824	0.00462	-2.97	-1.97	347	2	lasso	0.012	0.0394	2.2264	0.025987	0.469091
Heart_Left_Ventricle	ASB16	17	42247815	42256451	0.141194	rs11652763	-2.6	rs12937692	0.00825	4.3	-2.492	356	356	blup	0.0126	0.0361	-2.22681	0.026	0.469091
Heart_Left_Ventricle	CD320	19	8367011	8373240	0.178488	rs4804311	-3.33	rs4147645	0.039	-4.33	-1.329	367	21	enet	0.0346	0.00122	2.22641	0.026	0.469091
Heart_Left_Ventricle	HLX	1	221051699	221058401	0.145546	rs12046182	3.23	rs2642441	0.0429	4.38	2.375	396	3	lasso	0.0496	0.000129	2.22544	0.0261	0.470215
Heart_Left_Ventricle	RPL7P3	20	61169878	61170591	0.126011	rs2427355	2.81	rs8114983	-3.58e-05	2.72	0.772	510	510	blup	-0.000123	0.326	-2.22266	0.02624	0.472055
Heart_Left_Ventricle	PITPNA-AS1	17	1420225	1420387	0.049968	rs4474730	2.63	rs1807333	0.00376	3.3	-2.425	426	2	lasso	0.0115	0.0426	-2.22179	0.0263	0.472453
Heart_Left_Ventricle	RP5-1029K10.2	17	47583019	47651426	0.011164	rs12940887	3.49	rs1317636	-0.00371	-2.96	2.22	378	1	lasso	0.00336	0.168	-2.22	0.0264	0.473119
Heart_Left_Ventricle	NUP205	7	135242667	135333505	0.07692	rs12536760	-2.76	rs292637	-0.00369	-3.69	-0.618	426	426	blup	0.00357	0.162	2.22	0.026413	0.473119
Heart_Left_Ventricle	TMEM116	12	112369086	112450969	0.14173	rs653178	6.66	rs7965087	0.0575	4.57	-2.302	196	196	blup	0.0554	5.41e-05	-2.21768	0.0266	0.475785
Heart_Left_Ventricle	OR2A1-AS1	7	143950626	144053274	0.023928	rs11766638	-3.03	rs727713	0.0145	-3.56	-2.164	339	3	enet	0.00473	0.132	2.22	0.026704	0.476961
Heart_Left_Ventricle	ARIH2	3	48958913	49023815	0.072237	rs34759087	-4.52	rs4974085	0.0156	-3.65	1.2	267	267	blup	0.0379	0.000746	-2.215	0.0268	0.477991
Heart_Left_Ventricle	TRIM66	11	8633584	8693413	0.795762	rs2291839	3.48	rs10840106	0.496	11.62	-2.237	503	19	lasso	0.485	7.08e-41	-2.2128	0.026912	0.479303
Heart_Left_Ventricle	DFFB	1	3773845	3801993	0.157651	rs17822581	4.027	rs12756705	0.0779	-5.01	1.845	455	4	lasso	0.0884	3.72e-07	-2.21112	0.027	0.4795
Heart_Left_Ventricle	RP11-195C7.1	1	176176784	176198466	0.037414	rs6425357	-2.772	rs6659580	-0.00316	2.76	-1.945	342	28	enet	-0.00208	0.508	-2.2111	0.027	0.4795
Heart_Left_Ventricle	ZNF688	16	30580667	30584055	0.078941	rs3764322	-2.5	rs36063822	-0.00207	3.2	-2.001	185	12	enet	-0.00205	0.504	-2.21093	0.02704	0.479527
Heart_Left_Ventricle	RP11-566K19.5	15	23096869	23105332	0.028456	rs11636068	-2.208	rs11636068	0.000289	-2.92	-2.208	176	1	lasso	0.0116	0.0424	2.208	0.0272	0.48168
Heart_Left_Ventricle	PCED1B	12	47497896	47630443	0.050055	rs12306599	-2.79	rs4768771	0.000891	-3.51	2.207	444	1	lasso	0.00053	0.286	-2.207	0.0273	0.481993
Heart_Left_Ventricle	DCBLD2	3	98514785	98620533	0.055862	rs2623458	-3.05	rs13091236	0.0126	-3.61	-2.21	400	3	lasso	0.00581	0.109	2.20705	0.0273	0.481993
Heart_Left_Ventricle	ERAP2	5	96211643	96255420	0.676451	rs152468	-3.071	rs10051637	0.655	13.39	2.2	507	33	enet	0.657	1.38e-64	2.21	0.02739	0.481993
Heart_Left_Ventricle	SDHDP6	1	25620655	25621134	0.144169	rs35614701	2.72	rs4520361	0.000476	4.01	-0.367	374	374	blup	0.0472	0.000185	2.20517	0.0274	0.481993
Heart_Left_Ventricle	MEPCE	7	100026440	100031741	0.021174	rs13223792	3.93	rs2293767	0.023	3.35	-2.878	311	2	lasso	0.0127	0.0351	-2.21	0.027411	0.481993
Heart_Left_Ventricle	CDRT15P1	17	13927831	13928805	0.248574	rs7208809	3.32	rs10445254	0.0866	-5.95	2.319	608	6	lasso	0.0795	1.43e-06	-2.20387	0.0275	0.482487
Heart_Left_Ventricle	CCDC63	12	111284573	111345339	0.021124	rs1011300	-3.89	rs17192160	0.000437	3.39	-3.485	243	4	enet	0.00899	0.0644	-2.20299	0.0276	0.482487
Heart_Left_Ventricle	ARNT	1	150782181	150849244	0.088549	rs11204693	2.651	rs7412746	0.0552	4.29	-2.396	304	304	blup	0.0312	0.00205	-2.20306	0.0276	0.482487
Heart_Left_Ventricle	GLCCI1	7	8008425	8133902	0.059144	rs10272676	2.75	rs16872666	0.0306	3.09	2.214	711	2	lasso	0.00585	0.109	2.2	0.027608	0.482487
Heart_Left_Ventricle	C10orf55	10	75669727	75682535	0.041679	rs4691	-3.32	rs2894040	0.0189	3.7	-1.266	238	238	blup	0.0125	0.0364	-2.20121	0.0277	0.482487
Heart_Left_Ventricle	CNTNAP1	17	40835936	40851832	0.078146	rs2301647	-4.65	rs4028634	0.013	-3.86	-3.839	268	268	blup	0.0364	0.00094	2.20093	0.0277	0.482487
Heart_Left_Ventricle	RCOR1	14	103058998	103196913	0.086339	rs3818287	2.31	rs4906198	-0.00311	-2.97	0.868	309	309	blup	0.0121	0.0391	-2.2014	0.02771	0.482487
Heart_Left_Ventricle	SLC16A12	10	91190051	91316398	0.115092	rs1051338	7.22	rs1556610	-0.00238	-3.16	-0.52	546	546	blup	-0.00054	0.356	2.1994	0.0278	0.483379
Heart_Left_Ventricle	KIF16B	20	16252749	16554078	0.247142	rs6044175	-3.11	rs6044134	0.184	7.2	2.21	765	3	lasso	0.171	7.52e-13	2.19813	0.02794	0.484155
Heart_Left_Ventricle	FBXL5	4	15606162	15683284	0.098698	rs1861044	-3.37	rs10214	0.0666	-4.6	-2.17	558	4	lasso	0.0638	1.52e-05	2.19774	0.027967	0.484155
Heart_Left_Ventricle	CTD-2554C21.2	19	38307999	38317278	0.065282	rs17246792	-3.26	rs833910	-0.00207	3.1	-0.336	325	325	blup	0.0231	0.00702	-2.19788	0.028	0.484155
Heart_Left_Ventricle	EFHC1	6	52285106	52387892	0.053745	rs7745317	-3.56	rs2181274	0.00404	3.43	2.068	529	2	lasso	0.00929	0.0613	2.19699	0.028	0.484155
Heart_Left_Ventricle	PDE4C	19	18318771	18366229	0.04416	rs6512223	-4	rs2271881	-0.00186	-3.5	-2.196	412	1	lasso	0.00984	0.056	2.196	0.0281	0.48454
Heart_Left_Ventricle	KDM1A	1	23345941	23410182	0.078746	rs641032	3.98	rs533778	0.054	4.01	2.196	379	1	lasso	0.0477	0.000172	2.196	0.0281	0.48454
Heart_Left_Ventricle	GIMAP7	7	150211918	150218161	0.017611	rs12673426	-3.18	rs3800786	0.00207	3.02	2.181	414	3	lasso	0.0123	0.0378	2.2	0.02814	0.48456
Heart_Left_Ventricle	SIAH2	3	150458914	150481264	0.019216	rs9784335	2.59	rs1376027	-0.00341	-2.93	-2.195	413	1	lasso	0.00816	0.0738	2.195	0.0282	0.484923
Heart_Left_Ventricle	SMPD4	2	130908981	130940199	0.109419	rs7419565	3.13	rs11679959	0.111	5.82	2.527	168	11	enet	0.105	2.87e-08	2.19254	0.0283	0.485973
Heart_Left_Ventricle	CTGF	6	132269316	132272513	0.004454	rs2446213	3.63	rs9493157	-0.00167	-2.93	-0.559	418	418	blup	0.00786	0.0776	2.19165	0.0284	0.48606
Heart_Left_Ventricle	NLRX1	11	119037277	119054725	0.006222	rs4938637	2.84	rs7113047	-0.00348	3.12	2.191	387	1	lasso	-0.00175	0.468	2.191	0.028452	0.48606
Heart_Left_Ventricle	IL16	15	81451916	81601393	0.23308	rs1879454	4.095	rs2663920	0.0399	4.87	2.625	442	442	blup	0.072	4.42e-06	2.1908	0.0285	0.48606
Heart_Left_Ventricle	AC000089.3	22	19779817	19780617	0.024537	rs2531716	-3.47	rs917478	-0.00302	3.08	2.19	587	2	lasso	0.0113	0.0443	2.19	0.0285	0.48606
Heart_Left_Ventricle	RGP1	9	35749226	35758572	0.16838	rs741917	3.32	rs3750434	0.0884	-5.74	2.288	418	3	lasso	0.0822	9.43e-07	-2.19016	0.0285	0.48606
Heart_Left_Ventricle	PMM2	16	8882680	8941961	0.046333	rs2965860	-2.8	rs4985053	0.0375	4.43	2.277	522	2	lasso	0.0266	0.0041	2.18914	0.028587	0.486877
Heart_Left_Ventricle	ETHE1	19	44010871	44031396	0.253814	rs2682594	3.3	rs12980646	0.129	-6.22	0.564	382	382	blup	0.128	7.5e-10	-2.1879	0.0287	0.48747
Heart_Left_Ventricle	C6orf89	6	36839649	36896740	0.279147	rs13203701	-3.07	rs9462240	0.109	-5.66	-2.364	540	6	lasso	0.102	4.34e-08	2.1871	0.0287	0.48747
Heart_Left_Ventricle	RP11-767N6.7	1	46160356	46162730	0.026929	rs3845301	3.542	rs6429576	0.00566	3.2	-1.675	295	295	blup	0.0102	0.0524	-2.1848	0.0289	0.490199
Heart_Left_Ventricle	ADAT3	19	1908018	1913088	0.035426	rs12462556	-3.99	rs10408061	-0.000485	2.97	-2.13	372	2	lasso	0.0271	0.00378	-2.18263	0.0291	0.492921
Heart_Left_Ventricle	CATSPER1	11	65784223	65793988	0.029492	rs557675	-3.95	rs2078069	-0.00334	2.86	-2.181	356	1	lasso	-0.00156	0.448	-2.181	0.029183	0.493274
Heart_Left_Ventricle	GTPBP1	22	39101728	39134304	0.086935	rs7288109	2.71	rs46629	0.008	-3.52	2.266	374	3	enet	-8.37e-05	0.324	-2.1812	0.0292	0.493274
Heart_Left_Ventricle	CDK2AP1	12	123746031	123756881	0.1002	rs28458312	-2.62	rs1790123	0.00223	-4.01	-1.677	347	347	blup	0.0272	0.00378	2.17633	0.0295	0.497668
Heart_Left_Ventricle	CORO7	16	4404543	4475706	0.069554	rs4785966	3.68	rs1684583	0.0574	-4.09	2.176	438	1	lasso	0.0411	0.000464	-2.176	0.029555	0.497922
Heart_Left_Ventricle	LYRM5	12	25348150	25357722	0.237213	rs2200507	-3.28	rs10743538	0.0331	4.28	-1.059	576	4	lasso	0.023	0.00715	-2.17461	0.0297	0.499016
Heart_Left_Ventricle	DHX8	17	41561233	41621831	0.119675	rs7217897	4	rs8064459	0.0542	-4.14	-2.17	339	2	lasso	0.0414	0.00044	2.17379	0.0297	0.499016
Heart_Left_Ventricle	AC147651.3	7	560028	564869	0.042414	rs28638010	-2.84	rs10272685	0.0343	-4.02	-2.173	264	1	lasso	0.0213	0.00918	2.17	0.02978	0.499183
Heart_Left_Ventricle	NEK9	14	75548822	75593855	0.129366	rs12889472	-3.69	rs4899550	0.0449	-5.12	-2.076	417	4	lasso	0.0441	0.000293	2.1729	0.02979	0.499183
Heart_Left_Ventricle	TPSAB1	16	1290697	1292555	0.027151	rs12448994	-3.32	rs4984643	0.000209	-2.9	-0.749	449	2	lasso	-0.00233	0.543	2.17153	0.029891	0.499683
Heart_Left_Ventricle	IBA57	1	228353516	228369958	0.012632	rs11800309	2.172	rs11800309	-0.00174	3.04	2.172	338	1	lasso	0.0153	0.0235	2.172	0.0299	0.499683
Heart_Left_Ventricle	CELF2-AS1	10	11358797	11361847	0.044128	rs17375715	-2.84	rs1999207	-0.00336	3.01	-0.548	588	588	blup	0.00183	0.223	-2.16834	0.0301	0.500656
Heart_Left_Ventricle	RPS28	19	8386384	8388198	0.470491	rs4804311	-3.33	rs2241589	0.274	9.02	2.249	361	6	lasso	0.311	9.69e-24	2.16827	0.0301	0.500656
Heart_Left_Ventricle	TPM3P6	19	53982604	53983345	0.118186	rs4801993	-3.19	rs7246687	0.0937	-5.2	2.174	486	2	lasso	0.068	8.14e-06	-2.16927	0.0301	0.500656
Heart_Left_Ventricle	NINL	20	25433341	25566153	0.226663	rs6115218	2.49	rs404775	0.192	7.62	2.214	266	11	enet	0.175	3.85e-13	2.16816	0.03015	0.500656
Heart_Left_Ventricle	KATNAL1	13	30776767	30881621	0.25688	rs4147062	-3.46	rs1952607	0.154	-6.7	2.374	573	5	lasso	0.166	1.78e-12	-2.1671	0.03023	0.500656
Heart_Left_Ventricle	CTD-2366F13.1	5	52405672	52410956	0.259996	rs4074793	3.747	rs10940291	0.162	7.05	1.669	557	17	enet	0.16	4.62e-12	2.17	0.03029	0.500656
Heart_Left_Ventricle	MYL3	3	46899362	46923659	0.011899	rs2227294	3.4	rs1982510	-0.00371	3.18	-2.288	315	3	enet	-0.00294	0.648	-2.16587	0.0303	0.500656
Heart_Left_Ventricle	RAD54B	8	95384188	95487337	0.175452	rs17735424	3.27	rs2119461	0.0136	-3.76	1.46	482	482	blup	0.0152	0.024	-2.16559	0.030342	0.500656
Heart_Left_Ventricle	LINC00478	21	17442842	17999716	0.00286	rs9653733	-2.58	rs915857	0.002813	2.71	-2.165	333	1	enet	0.0132	0.0326	-2.165	0.03039	0.500656
Heart_Left_Ventricle	WAPAL	10	88195013	88281572	0.099303	rs760112	-2.38	rs11594279	0.0372	3.54	1.08	441	441	blup	0.0149	0.0249	2.16511	0.0304	0.500656
Heart_Left_Ventricle	NBR2	17	41277627	41305688	0.440592	rs3817331	-4.35	rs8176161	0.547	-12.33	2.202	284	5	lasso	0.546	3.19e-48	-2.1643	0.0304	0.500656
Heart_Left_Ventricle	SEMA4D	9	91975702	92113045	0.166723	rs9410453	-3.43	rs9410474	0.0508	-5.54	-2.06	414	7	lasso	0.0936	1.66e-07	2.16371	0.0305	0.501641
Heart_Left_Ventricle	IRF2BP1	19	46386866	46389376	0.065706	rs1548029	4.3	rs34851490	-0.00199	-3.74	-0.791	404	404	blup	-0.000114	0.326	-2.16192	0.0306	0.502305
Heart_Left_Ventricle	PLCG2	16	81812863	81991899	0.204775	rs12927930	3.08	rs6564915	0.087	-5.06	-1.835	704	4	lasso	0.0684	7.68e-06	2.16197	0.030621	0.502305
Heart_Left_Ventricle	NARS2	11	78147007	78285919	0.053559	rs530588	3.74	rs10793334	0.00661	-3.36	-1.902	455	2	enet	0.00964	0.0578	2.1607	0.030717	0.502596
Heart_Left_Ventricle	TPX2	20	30327074	30389608	0.084472	rs8125378	2.4	rs17253922	-0.002	2.84	1.689	310	5	lasso	-0.000844	0.38	2.16073	0.03072	0.502596
Heart_Left_Ventricle	RP11-282O18.3	12	123736577	123745527	0.059649	rs28458312	-2.62	rs4930718	-0.000219	-4.09	-2.145	348	3	lasso	0.00381	0.155	2.15985	0.0308	0.502596
Heart_Left_Ventricle	ALKBH5	17	18086392	18113268	0.153195	rs16960744	4.57	rs2360234	0.132	6.19	-2.003	307	3	lasso	0.137	1.89e-10	-2.15981	0.0308	0.502596
Heart_Left_Ventricle	NOMO3	16	16326352	16388668	0.421064	rs7192541	-3.12	rs2856553	0.16	-6.65	-2.559	349	13	enet	0.184	8.2e-14	2.15822	0.030911	0.503225
Heart_Left_Ventricle	SRSF8	11	94800056	94804388	0.079795	rs10501829	-2.74	rs16922018	0.0179	-3.65	-1.76	530	3	lasso	0.0152	0.0239	2.1581	0.03092	0.503225
Heart_Left_Ventricle	EEF1A1P11	1	96912486	96913874	0.011115	rs7521759	-3.089	rs589482	-0.00148	-2.94	-2.093	385	385	blup	0.00569	0.112	2.15766	0.031	0.503225
Heart_Left_Ventricle	ABHD14A	3	52005442	52015212	0.106009	rs11923703	-3.22	rs1476290	0.00144	-3.3	-2.329	241	3	lasso	-0.00264	0.592	2.15712	0.031	0.503225
Heart_Left_Ventricle	SLC39A13	11	47428683	47438047	0.083508	rs901750	-2.74	rs11039358	0.0103	3.59	2.725	288	4	lasso	0.0141	0.0282	2.1563	0.031061	0.503537
Heart_Left_Ventricle	SLC1A4	2	65215611	65250999	0.428291	rs3771099	-3.7	rs11690341	0.157	7.46	2.359	421	13	enet	0.248	1.3e-18	2.15576	0.0311	0.503537
Heart_Left_Ventricle	AC002066.1	7	116056171	116139443	0.107473	rs9791626	2.98	rs12706135	-0.0034	-3.69	-1.366	359	359	blup	-0.00023	0.334	2.15	0.031214	0.504728
Heart_Left_Ventricle	DCUN1D2-AS	13	114123216	114130450	0.03985	rs4150724	3.37	rs1317506	0.0119	4.09	2.219	378	2	lasso	0.00461	0.135	2.15355	0.03128	0.504769
Heart_Left_Ventricle	SURF1	9	136218610	136223552	0.588606	rs495828	8.13	rs571549	0.197	-8.7	0.496	603	36	enet	0.382	3.49e-30	-2.15294	0.0313	0.504769
Heart_Left_Ventricle	KDM2B	12	121866900	122018696	0.03838	rs10774588	-2.85	rs12581843	0.0146	-3.48	-1.958	399	4	lasso	0.018	0.0154	2.15243	0.0314	0.504769
Heart_Left_Ventricle	SSSCA1-AS1	11	65337131	65337744	0.021215	rs557675	-3.95	rs654638	0.00284	2.84	-2.131	360	3	enet	-0.00225	0.531	-2.1518	0.031409	0.504769
Heart_Left_Ventricle	FAM171A1	10	15253642	15413061	0.130893	rs11259651	2.75	rs10796276	0.00801	-3.74	1.392	487	5	lasso	0.00982	0.0562	-2.15046	0.0315	0.504769
Heart_Left_Ventricle	RP11-81A22.5	17	4704454	4710308	0.086019	rs11568125	3.17	rs3169950	0.0612	4.85	1.568	436	2	lasso	0.088	3.96e-07	2.15116	0.0315	0.504769
Heart_Left_Ventricle	VNN3	6	133043926	133055904	0.051383	rs6569843	-2.54	rs6569828	0.0304	-4.52	-1.958	533	3	enet	0.0318	0.00187	2.15093	0.0315	0.504769
Heart_Left_Ventricle	UBE2W	8	74692332	74791145	0.06184	rs35541360	2.81	rs12546223	-0.000433	-3.6	-1.312	465	465	blup	-0.000536	0.356	2.14906	0.03163	0.506202
Heart_Left_Ventricle	WASF1	6	110421022	110501207	0.097179	rs879134	-2.88	rs6927697	-0.00269	-3.87	-0.941	454	454	blup	-0.00274	0.608	2.14779	0.0317	0.506246
Heart_Left_Ventricle	RGS12	4	3310762	3441640	0.137449	rs11731847	-2.97	rs12643903	0.0172	-3.83	1.049	413	413	blup	0.027	0.00387	-2.14799	0.031714	0.506246
Heart_Left_Ventricle	RP11-797A18.6	15	77359996	77360667	0.004245	rs12438566	-3.689	rs33940778	0.0281	3.36	2.147	251	1	lasso	0.0299	0.00247	2.147	0.0318	0.506323
Heart_Left_Ventricle	DNAJC27-AS1	2	25194259	25262563	0.060599	rs11676272	3.39	rs1122350	-0.00263	3.19	1.042	327	327	blup	-0.00139	0.43	-2.1475	0.0318	0.506323
Heart_Left_Ventricle	TAF9	5	68646811	68665632	0.037351	rs4252215	-3.104	rs6877725	0.013	3.52	-1.815	227	7	enet	-0.00172	0.464	-2.15	0.03193	0.507744
Heart_Left_Ventricle	DYRK3	1	206808881	206857764	0.266876	rs1800893	-2.984	rs12127039	0.191	-7.33	2.237	384	4	lasso	0.183	1.08e-13	-2.14433	0.032	0.507856
Heart_Left_Ventricle	SNX1	15	64386322	64438289	0.110289	rs16947945	-3.166	rs12102207	0.0573	4.38	-2.261	292	2	lasso	0.0569	4.35e-05	-2.14274	0.0321	0.507856
Heart_Left_Ventricle	C15orf27	15	76352178	76521462	0.021667	rs8026113	3.084	rs8029637	0.011	-3.2	-2.142	300	3	lasso	0.0269	0.0039	2.1428	0.0321	0.507856
Heart_Left_Ventricle	RP11-767N6.2	1	46116711	46117498	0.046244	rs11211212	2.972	rs7540578	0.0197	3.97	1.785	288	15	enet	0.0252	0.00512	2.14366	0.0321	0.507856
Heart_Left_Ventricle	CTD-2554C21.1	19	38270519	38283505	0.084707	rs17246792	-3.26	rs7259272	0.0456	3.81	2.229	305	2	lasso	0.0276	0.00351	2.1409	0.0323	0.509082
Heart_Left_Ventricle	GSTM4	1	110198703	110208118	0.106844	rs7528419	-8.028	rs3850616	0.0594	4.55	-2.522	458	4	lasso	0.0547	5.97e-05	-2.14007	0.0323	0.509082
Heart_Left_Ventricle	GPR115	6	47653600	47689757	0.246576	rs9369719	4.05	rs12202916	0.27	8.77	-1.586	449	18	enet	0.274	1.01e-20	-2.14035	0.0323	0.509082
Heart_Left_Ventricle	PFKM	12	48498922	48540187	0.013201	rs7299704	2.56	rs1387259	-0.00297	2.87	-2.139	518	1	lasso	0.0302	0.00237	-2.139	0.0324	0.50937
Heart_Left_Ventricle	PHOSPHO2	2	170550975	170558218	0.091464	rs7371607	3.59	rs7575494	0.0544	-4.98	2.314	467	5	lasso	0.0493	0.000134	-2.13987	0.0324	0.50937
Heart_Left_Ventricle	PTS	11	112097088	112140678	0.042853	rs4936678	2.73	rs2518345	0.0196	-3.57	1.497	411	2	lasso	0.00811	0.0744	-2.1377	0.032545	0.509943
Heart_Left_Ventricle	SIGLEC11	19	50452242	50464429	0.173139	rs12984650	-3	rs9304690	0.0272	4.88	-0.403	337	337	blup	0.0393	0.000602	-2.13712	0.0326	0.509943
Heart_Left_Ventricle	MGAT3	22	39853349	39888199	0.21632	rs1569499	2.5	rs5757680	0.0947	-5.56	2.098	387	6	lasso	0.074	3.3e-06	-2.1369	0.0326	0.509943
Heart_Left_Ventricle	L3MBTL3	6	130334844	130462594	0.035545	rs9968804	2.73	rs9402214	0.0653	4.42	-2.125	561	2	lasso	0.0509	0.000107	-2.13641	0.0326	0.509943
Heart_Left_Ventricle	ARHGAP42	11	100609174	100862668	0.061613	rs17712139	3.94	rs667575	0.0212	4.43	-2.135	528	1	lasso	0.0448	0.000263	-2.135	0.032761	0.511147
Heart_Left_Ventricle	F2R	5	76011868	76031606	0.305475	rs6890217	3.5	rs250731	0.0493	-5.16	-1.657	585	5	lasso	0.0328	0.00161	2.13	0.0328	0.511147
Heart_Left_Ventricle	TMSB4XP4	9	131104432	131105049	0.06	rs15676	-2.78	rs7026753	-0.00295	3.06	-0.623	295	295	blup	0.000438	0.291	-2.13476	0.0328	0.511147
Heart_Left_Ventricle	CHDH	3	53847761	53880417	0.30279	rs516362	-2.42	rs3821867	0.014	4.63	1.32	506	506	blup	0.091	2.5e-07	2.13317	0.0329	0.511705
Heart_Left_Ventricle	KBTBD2	7	32907784	32933743	0.072519	rs2443125	-2.43	rs2392152	0.00782	3.95	-1.413	353	353	blup	0.00713	0.0877	-2.13	0.032923	0.511705
Heart_Left_Ventricle	IAH1	2	9613787	9636672	0.270793	rs12474540	3.69	rs17590882	0.0093	4.16	-1.541	452	452	blup	0.0406	0.000499	-2.13268	0.033	0.511705
Heart_Left_Ventricle	TPRKB	2	73956231	73964527	0.037883	rs869927	2.79	rs7576824	-0.0037	-2.96	1.55	356	356	blup	-0.0029	0.64	-2.13224	0.033	0.511705
Heart_Left_Ventricle	RP11-365O16.6	1	224407315	224415745	0.018297	rs10916631	-3.191	rs12091093	-0.00145	-2.76	2.26	351	2	lasso	0.0223	0.0079	-2.13138	0.0331	0.512258
Heart_Left_Ventricle	ZADH2	18	72907063	72921303	0.072154	rs6566107	-3.04	rs1866730	0.020434	4.03	-1.835	542	8	enet	0.0427	0.000362	-2.13001	0.03317	0.512258
Heart_Left_Ventricle	RP11-695J4.2	12	14767456	14772689	0.087663	rs1468852	-3.28	rs2287538	-0.00346	-3.47	-1.312	357	11	enet	3.2e-05	0.316	2.12985	0.0332	0.512258
Heart_Left_Ventricle	FUT7	9	139924626	139926449	0.089876	rs28664164	-3.24	rs4880193	0.00337	3.67	-0.641	368	368	blup	0.0235	0.00662	2.12982	0.0332	0.512258
Heart_Left_Ventricle	HLA-C	6	31236526	31239882	0.667003	rs2523591	3.291	rs2523578	0.169	7.43	-1.907	206	19	lasso	0.399	7.9e-32	-2.12757	0.033373	0.513964
Heart_Left_Ventricle	PRKAR1B	7	588834	767287	0.362312	rs28638010	-2.84	rs28669939	0.226	-8.1	-2.26	294	14	enet	0.256	3.18e-19	2.13	0.033393	0.513964
Heart_Left_Ventricle	SRD5A3-AS1	4	56230138	56262009	0.032071	rs11945371	-3.16	rs12500837	0.00676	3.31	-2.15	395	2	lasso	2.21e-05	0.317	-2.12613	0.033492	0.514852
Heart_Left_Ventricle	RP11-147L13.8	17	66186025	66188943	0.304305	rs12600551	3.78	rs7210299	0.134	6.5	1.933	342	6	lasso	0.182	1.23e-13	2.1232	0.0337	0.517411
Heart_Left_Ventricle	HSD17B12	11	43577986	43878160	0.550159	rs6485443	3.53	rs1061810	0.348	-9.93	2.267	512	40	enet	0.471	2.57e-39	-2.1224	0.033805	0.518385
Heart_Left_Ventricle	SNX16	8	82711816	82755101	0.171868	rs1817107	2.58	rs774469	0.125	6.58	1.897	324	14	enet	0.131	4.94e-10	2.12162	0.03387	0.518566
Heart_Left_Ventricle	RP11-977G19.11	12	56693926	56708592	0.235773	rs2695782	-4.1	rs17118403	0.00596	-4.76	-3.309	261	261	blup	0.124	1.57e-09	2.12118	0.0339	0.518566
Heart_Left_Ventricle	THBS3	1	155165379	155177708	0.050721	rs960182	2.609	rs1360554	0.00187	3.46	-1.699	338	338	blup	0.0142	0.0279	-2.11966	0.034	0.519458
Heart_Left_Ventricle	SCD	10	102106881	102124591	0.05411	rs603424	3.09	rs2495727	-0.00269	3.06	1.525	413	4	lasso	-0.00247	0.564	2.11844	0.0341	0.520348
Heart_Left_Ventricle	C9orf163	9	139377947	139380518	0.023174	rs7035254	2.89	rs10870202	0.0025	3.29	-2.118	376	1	lasso	0.00685	0.0918	-2.118	0.0342	0.52085
Heart_Left_Ventricle	C5orf45	5	179261436	179285887	0.089363	rs7730091	3.367	rs10277	0.0907	5.19	2.148	440	2	lasso	0.0721	4.39e-06	2.12	0.03422	0.52085
Heart_Left_Ventricle	SFTPC	8	22014426	22021992	0.011162	rs10089142	4.11	rs7818819	-0.00358	-3.08	2.117	458	1	lasso	0.00649	0.0976	-2.117	0.03426	0.52085
Heart_Left_Ventricle	LPIN1	2	11817721	11967535	0.096549	rs17551939	-3.23	rs3795974	0.00285	-3.53	-0.153	511	10	enet	0.032	0.00182	2.11598	0.0343	0.52085
Heart_Left_Ventricle	ZNF417	19	58411664	58427978	0.102005	rs260445	3.02	rs1047128	0.0895	5.11	2.115	473	1	lasso	0.0705	5.62e-06	2.115	0.0344	0.521733
Heart_Left_Ventricle	ANO1	11	69924408	70035634	0.114078	rs12808511	-3.61	rs7127129	0.00502	3.42	2.275	430	3	lasso	0.0115	0.0429	2.1148	0.034447	0.521811
Heart_Left_Ventricle	COX11	17	53029263	53046125	0.13317	rs12450116	2.57	rs11870311	0.104	-5.82	2.114	500	1	lasso	0.0984	7.97e-08	-2.114	0.0345	0.52198
Heart_Left_Ventricle	DDRGK1	20	3170996	3185331	0.188194	rs6051855	-3.04	rs6084288	0.128	6.55	2.13	437	2	lasso	0.123	1.68e-09	2.11224	0.03467	0.523101
Heart_Left_Ventricle	DIO3OS	14	102018558	102026768	0.042734	rs11626278	3.01	rs2401016	0.0184	3.81	2.112	445	1	lasso	0.00301	0.179	2.112	0.03469	0.523101
Heart_Left_Ventricle	CHMP2B	3	87276421	87304698	0.077543	rs17023774	3.45	rs6789301	0.063	5.05	1.603	339	3	lasso	0.0565	4.59e-05	2.11225	0.0347	0.523101
Heart_Left_Ventricle	TTLL10-AS1	1	1108436	1114935	0.055805	rs4970405	-2.882	rs3766191	-0.00329	3.24	-2.295	230	230	blup	-0.00149	0.44	-2.10972	0.0349	0.524847
Heart_Left_Ventricle	SBF1	22	50883515	50913454	0.065718	rs138223	2.62	rs6010044	-0.00277	-3.02	2.143	337	2	lasso	0.0149	0.0248	-2.1093	0.0349	0.524847
Heart_Left_Ventricle	CELSR2	1	109792641	109818372	0.136465	rs7528419	-8.028	rs17035415	-0.00357	-3.59	-2.099	423	423	blup	0.00759	0.0811	2.10504	0.0353	0.530027
Heart_Left_Ventricle	AF064858.11	21	40378574	40383255	0.12118	rs2836631	5.2	rs2183573	0.053977	-4.34	-2.125	626	3	lasso	0.0443	0.000287	2.1042	0.03536	0.530027
Heart_Left_Ventricle	ZNF205	16	3162561	3170518	0.043385	rs4149775	3.11	rs224246	-0.00219	3.05	-1.782	385	2	enet	-0.00362	0.87	-2.10408	0.035372	0.530027
Heart_Left_Ventricle	FMO2	1	171154347	171181822	0.26511	rs7062331	-2.772	rs2020860	0.0146	-4.44	-0.87	549	20	enet	0.0606	2.46e-05	2.10264	0.0355	0.530034
Heart_Left_Ventricle	HAX1	1	154244987	154248351	0.259036	rs4845618	5.284	rs2274993	0.0841	4.92	0.05	353	353	blup	0.0815	1.05e-06	-2.10261	0.0355	0.530034
Heart_Left_Ventricle	RPL35P1	1	237144637	237145008	0.028772	rs2100969	2.911	rs10925158	-0.00277	3	-0.932	693	693	blup	0.00281	0.186	2.1024	0.0355	0.530034
Heart_Left_Ventricle	VIM	10	17270258	17279592	0.028882	rs2669149	-3.1	rs17431906	-0.00371	2.84	-2.719	659	659	blup	0.0127	0.0355	-2.10119	0.0356	0.530257
Heart_Left_Ventricle	RAD54L2	3	51575596	51702683	0.136513	rs11923703	-3.22	rs11928276	0.0199	3.81	1.262	242	16	enet	0.0197	0.0118	2.10173	0.0356	0.530257
Heart_Left_Ventricle	RP1-12G14.7	6	149912891	149913799	0.01123	rs2153219	-4.42	rs9479513	-0.00369	2.85	-0.321	429	429	blup	0.00248	0.197	-2.099	0.0358	0.53225
Heart_Left_Ventricle	CTTNBP2	7	117350756	117514193	0.043715	rs10259910	3.21	rs7807677	0.028	3.75	-2.991	345	3	lasso	0.00731	0.085	-2.1	0.035846	0.53225
Heart_Left_Ventricle	CHRNB1	17	7348380	7361026	0.209699	rs4246413	3.1	rs2228132	0.116	6.21	1.698	488	17	enet	0.122	2e-09	2.09848	0.0359	0.53225
Heart_Left_Ventricle	FDXACB1	11	111744780	111751499	0.000259	rs10891276	2.9	rs4245188	-0.00319	2.87	0.508	342	342	blup	0.00116	0.253	-2.0976	0.035943	0.53225
Heart_Left_Ventricle	PINLYP	19	44081344	44086256	0.222725	rs2682594	3.3	rs1860149	0.0409	5.13	1.97	393	11	enet	0.077	2.08e-06	2.0969	0.036	0.53225
Heart_Left_Ventricle	LAMC2	1	183155373	183214035	0.201803	rs594488	-3.372	rs2276543	0.0766	5.37	2.195	452	14	enet	0.126	1.13e-09	2.09586	0.0361	0.53225
Heart_Left_Ventricle	MARK1	1	220701568	220837803	0.032209	rs12046182	3.23	rs2807835	0.00268	3.14	2.109	402	2	lasso	0.00316	0.174	2.0954	0.0361	0.53225
Heart_Left_Ventricle	AC016700.5	2	70351168	70352449	0.014027	rs13412112	4.42	rs7576953	0.00346	3.01	2.319	399	399	blup	-0.000524	0.355	2.09594	0.0361	0.53225
Heart_Left_Ventricle	NAA60	16	3493611	3536963	0.32804	rs4149775	3.11	rs13740	0.2	-7.43	2.063	348	4	lasso	0.18	1.61e-13	-2.0956	0.036118	0.53225
Heart_Left_Ventricle	PRPF6	20	62612488	62664453	0.199933	rs816953	2.79	rs3810504	-0.00372	-3.2	2.57	374	16	enet	0.0186	0.0139	-2.09428	0.03623	0.532685
Heart_Left_Ventricle	RSBN1L-AS1	7	77286977	77325582	0.248174	rs10486833	-2.77	rs10499835	0.184	-7.48	-2.177	518	4	lasso	0.188	4.22e-14	2.09	0.036233	0.532685
Heart_Left_Ventricle	QPCT	2	37571717	37600465	0.057005	rs11682782	-3.72	rs1105966	-0.0033	-3.04	-2.092	487	1	lasso	-0.00231	0.54	2.092	0.0364	0.53451
Heart_Left_Ventricle	CTD-2235C13.1	5	74670288	74670634	0.006224	rs12916	3.328	rs6878227	-0.00232	2.92	-2.09	339	1	lasso	0.0121	0.0389	-2.09	0.03662	0.536388
Heart_Left_Ventricle	EIF4B	12	53399942	53435993	0.091045	rs3803083	3.6	rs3741436	0.0289	4.42	2.648	596	10	enet	0.0435	0.000322	2.08887	0.0367	0.536388
Heart_Left_Ventricle	FDPS	1	155278539	155289593	0.062145	rs821551	-2.767	rs11264359	0.0152	3.75	-1.551	277	277	blup	0.0347	0.00121	-2.08912	0.0367	0.536388
Heart_Left_Ventricle	POPDC2	3	119355304	119384171	0.054149	rs6778570	2.68	rs1985121	0.0569	-4.43	2.089	517	2	lasso	0.0339	0.00135	-2.08922	0.0367	0.536388
Heart_Left_Ventricle	MGARP	4	140187317	140201492	0.159491	rs11730845	-2.86	rs13112687	0.0396	-5.15	1.324	404	404	blup	0.112	9.92e-09	-2.08834	0.036767	0.536738
Heart_Left_Ventricle	UBOX5	20	3088219	3140842	0.224012	rs6051855	-3.04	rs2422859	0.0361	4.58	-2.695	424	424	blup	0.0718	4.56e-06	-2.08552	0.03702	0.539799
Heart_Left_Ventricle	DNAJC21	5	34929698	34959069	0.183004	rs163585	2.613	rs251636	0.029	4.36	1.466	515	5	lasso	0.047	0.000191	2.08	0.0371	0.540334
Heart_Left_Ventricle	TAB1	22	39795746	39833065	0.047861	rs1569499	2.5	rs739141	0.0147	3.81	2.082	388	1	lasso	0.00636	0.0997	2.082	0.0373	0.54198
Heart_Left_Ventricle	AC000068.9	22	19441702	19442128	0.075994	rs9604969	-2.69	rs5992442	-0.00366	-2.99	2.637	567	567	blup	-0.00222	0.527	-2.0822	0.0373	0.54198
Heart_Left_Ventricle	DHX58	17	40253422	40264751	0.120433	rs2301647	-4.65	rs2074166	0.0599	-4.55	2.647	320	8	lasso	0.0477	0.000172	-2.08148	0.0374	0.542459
Heart_Left_Ventricle	RP11-29B2.5	13	103331776	103332308	0.0265	rs1886925	-3.05	rs1005976	-0.00234	-3.84	0.533	676	676	blup	0.00341	0.166	2.08116	0.03742	0.542459
Heart_Left_Ventricle	CTB-31O20.4	19	1822088	1824542	0.127927	rs12462556	-3.99	rs1610108	0.0515	4.06	-1.078	383	2	lasso	0.0244	0.00578	-2.08041	0.0375	0.542734
Heart_Left_Ventricle	RP11-802E16.3	11	67818207	67820325	0.031099	rs7928739	-2.39	rs2511475	-0.00265	-3.01	-2.08	278	1	lasso	-0.00226	0.533	2.08	0.037526	0.542734
Heart_Left_Ventricle	RP1-265C24.5	6	28083406	28084329	0.189613	rs1225591	-2.594	rs4713135	0.262	-8.61	-2.01	478	10	lasso	0.261	1.28e-19	2.07852	0.037662	0.543544
Heart_Left_Ventricle	TRIP4	15	64679947	64747502	0.149727	rs1008917	-3.725	rs6494481	0.0858	5.69	-2.404	289	16	enet	0.104	3.58e-08	-2.07827	0.0377	0.543544
Heart_Left_Ventricle	MDH2	7	75677369	75696826	0.186844	rs1179640	2.54	rs7788926	0.0166	4.25	1.759	320	4	lasso	0.0398	0.00056	2.08	0.037765	0.543544
Heart_Left_Ventricle	KANSL2	12	49047184	49076021	0.136643	rs2232565	2.36	rs3209584	0.0456	-4.46	-1.387	378	378	blup	0.0456	0.000235	2.07721	0.0378	0.543544
Heart_Left_Ventricle	CLHC1	2	55401927	55459490	0.680738	rs2576709	-2.91	rs4435493	0.429	11	1.909	506	8	lasso	0.489	2.51e-41	2.07671	0.0378	0.543544
Heart_Left_Ventricle	RP11-244K5.8	6	150183733	150185518	0.177007	rs2153219	-4.42	rs9322214	0.0137	4.53	2.605	483	483	blup	0.0431	0.000343	2.07356	0.0381	0.546773
Heart_Left_Ventricle	RIPK4	21	43159529	43187266	0.13912	rs748319	-3.3	rs4148117	0.007484	-3.66	1.473	752	3	lasso	0.0266	0.00413	-2.0734	0.03814	0.546773
Heart_Left_Ventricle	ZNF98	19	22573821	22715287	0.460584	rs379619	-3.02	rs6511350	0.37	-10.17	2.107	309	8	lasso	0.346	8.54e-27	-2.07223	0.0382	0.546773
Heart_Left_Ventricle	RRP1B	21	45079429	45115958	0.06713	rs1454650	-3.5	rs2246602	-0.001706	-2.94	-3.062	409	409	blup	0.00148	0.238	2.0727	0.0382	0.546773
Heart_Left_Ventricle	ZNF728	19	23158270	23185978	0.022089	rs4932781	2.98	rs4327177	0.00463	-3	2.072	307	1	lasso	0.00566	0.112	-2.072	0.0383	0.546949
Heart_Left_Ventricle	EPS8L3	1	110292702	110306649	0.10987	rs7528419	-8.028	rs3818562	0.0522	5.12	-2.023	447	3	lasso	0.0694	6.58e-06	-2.07171	0.0383	0.546949
Heart_Left_Ventricle	GFM2	5	74017114	74063196	0.177053	rs2035191	2.617	rs300261	0.04	4.11	2.084	476	2	lasso	0.0188	0.0135	2.07	0.03839	0.547607
Heart_Left_Ventricle	AC022532.1	10	72194585	72196314	0.075684	rs10740345	3.15	rs7909303	0.00595	-3.77	-2.289	661	14	enet	-0.000922	0.387	2.06841	0.0386	0.5496
Heart_Left_Ventricle	TSC22D1	13	45007655	45151283	0.05885	rs1175299	3.79	rs17065458	-0.00289	3.25	2.068	438	1	lasso	0.000649	0.279	2.068	0.03864	0.5496
Heart_Left_Ventricle	FADS1	11	61567099	61596790	0.125743	rs11230723	-2.58	rs2072114	0.0278	-5.36	-1.751	433	7	enet	0.0665	1.02e-05	2.0678	0.038662	0.5496
Heart_Left_Ventricle	RP11-46H11.3	12	133488056	133489173	0.041805	rs3741494	-3.16	rs7314723	-0.00032	-3.4	-1.013	235	9	enet	-0.0003	0.339	2.06627	0.0388	0.550307
Heart_Left_Ventricle	LRRC1	6	53659295	53788919	0.014037	rs6929063	-2.57	rs2066509	-0.00149	-2.8	-2.504	532	532	blup	0.00106	0.258	-2.06656	0.0388	0.550307
Heart_Left_Ventricle	RPS6KL1	14	75372346	75390099	0.009641	rs12889472	-3.69	rs12892228	0.000164	2.79	0.127	378	378	blup	-0.0024	0.553	2.0656	0.03887	0.550673
Heart_Left_Ventricle	GFPT2	5	179727690	179780387	0.01465	rs7730091	3.367	rs6893212	-0.00323	2.85	-1.011	426	426	blup	-0.00108	0.401	-2.06	0.03895	0.55118
Heart_Left_Ventricle	SPINT1	15	41136216	41150405	0.043662	rs11070327	-3.383	rs690377	0.000638	2.7	-2.063	294	1	lasso	0.0189	0.0133	-2.063	0.0391	0.5517
Heart_Left_Ventricle	MXRA7	17	74669741	74707098	0.684787	rs9907921	-3.28	rs4788942	0.419	10.69	-1.376	526	10	lasso	0.547	2.1e-48	-2.06248	0.0392	0.5517
Heart_Left_Ventricle	RP1-92O14.3	1	43820355	43824329	0.002279	rs11541153	-2.85	rs2782643	0.0135	2.44	1.495	456	456	blup	0.00888	0.0656	2.06177	0.0392	0.5517
Heart_Left_Ventricle	PRSS53	16	31095518	31100284	0.038584	rs4889673	-2.42	rs2884737	0.0776	4.69	-2.062	239	1	lasso	0.0676	8.63e-06	-2.062	0.039208	0.5517
Heart_Left_Ventricle	RP11-335L23.5	4	184015576	184016209	0.015946	rs2309875	2.46	rs11726313	-0.00118	-3.24	-2.062	475	1	lasso	0.0077	0.0796	2.062	0.039208	0.5517
Heart_Left_Ventricle	INTS3	1	153700543	153746555	0.044804	rs10494303	3.475	rs9426902	0.028	3.91	-1.718	377	2	lasso	0.0134	0.0315	-2.06124	0.0393	0.552371
Heart_Left_Ventricle	RIT1	1	155867599	155881195	0.184232	rs547915	-2.819	rs670523	0.0972	-6.22	-2.001	282	8	lasso	0.151	1.92e-11	2.0597	0.0394	0.553153
Heart_Left_Ventricle	NARFL	16	779753	791329	0.163537	rs12448994	-3.32	rs2071951	0.105	5.57	2.058	472	1	lasso	0.0999	6.3e-08	2.058	0.03959	0.553543
Heart_Left_Ventricle	RP11-686O6.2	2	203239655	203240327	0.055872	rs4510208	7.34	rs12472035	0.000382	3.33	-2.011	335	3	lasso	0.00848	0.07	-2.05838	0.0396	0.553543
Heart_Left_Ventricle	HIF1AN	10	102288829	102319755	0.052261	rs603424	3.09	rs11190499	0.00801	3.5	2.198	434	14	enet	0.024	0.00612	2.05681	0.0397	0.553543
Heart_Left_Ventricle	RNU6ATAC35P	1	220998962	220999389	0.26208	rs12046182	3.23	rs2807835	0.213	7.63	2.109	405	4	lasso	0.202	4.53e-15	2.05642	0.0397	0.553543
Heart_Left_Ventricle	NMI	2	152126979	152146571	0.037298	rs289858	-3.5	rs6433327	-0.00347	-3.28	2.276	448	3	lasso	0.0123	0.0376	-2.05636	0.0397	0.553543
Heart_Left_Ventricle	RP11-857B24.5	14	45368111	45381066	0.002754	rs712419	3.44	rs12436643	-0.00232	-2.63	0.263	304	304	blup	-0.000431	0.348	-2.0568	0.03971	0.553543
Heart_Left_Ventricle	SPATA7	14	88851268	88936694	0.106554	rs12895478	-2.89	rs1784796	0.0237	-4.21	1.027	465	19	enet	0.0458	0.000228	-2.0564	0.03974	0.553543
Heart_Left_Ventricle	KCNQ1OT1	11	2629558	2721224	0.037851	rs2237878	-2.91	rs7924846	0.00613	-3.35	-2.056	519	1	lasso	0.00384	0.154	2.056	0.039783	0.553543
Heart_Left_Ventricle	TNNI3K	1	74701085	75010112	0.019008	rs10493533	4.1	rs12563489	0.00417	-3.23	-2.055	361	1	lasso	0.00284	0.185	2.055	0.0399	0.553783
Heart_Left_Ventricle	MYLK2	20	30407111	30422492	0.329991	rs8125378	2.4	rs6089096	0.0747	4.9	2.142	302	15	lasso	0.0767	2.2e-06	2.05476	0.0399	0.553783
Heart_Left_Ventricle	ACTBP2	5	77080705	77081827	0.023652	rs10055404	2.404	rs7734027	0.0125	3.21	-1.359	478	2	lasso	0.00408	0.148	-2.05	0.03997	0.553783
Heart_Left_Ventricle	ZNF664	12	124457670	124499986	0.202689	rs7311233	-3.22	rs1048497	0.0489	4.7	-1.595	435	4	lasso	0.0712	5.05e-06	-2.05274	0.0401	0.553783
Heart_Left_Ventricle	RP11-214K3.22	12	124447102	124447364	0.005536	rs7311233	-3.22	rs10846578	0.00378	2.89	-1.087	434	434	blup	-0.00229	0.537	-2.05294	0.0401	0.553783
Heart_Left_Ventricle	RP11-221N13.3	12	65996649	66006777	0.046398	rs7296421	2.58	rs10735928	0.00388	-3.39	-2.049	354	2	lasso	0.0264	0.00426	2.05138	0.0402	0.553783
Heart_Left_Ventricle	TTC19	17	15902694	15948329	0.149384	rs2938171	-3.46	rs1005380	0.06	-5.04	-1.313	279	279	blup	0.09	2.91e-07	2.05121	0.0402	0.553783
Heart_Left_Ventricle	TLR5	1	223282748	223316624	0.23095	rs17163358	-6.711	rs17538400	0.0575	-5.56	-0.909	402	10	enet	0.0929	1.86e-07	2.05153	0.0402	0.553783
Heart_Left_Ventricle	AMMECR1L	2	128619204	128643496	0.031292	rs12617108	3.19	rs12468304	0.0416	-3.66	-2.052	386	1	lasso	0.0182	0.0149	2.052	0.0402	0.553783
Heart_Left_Ventricle	SNAPC4	9	139270029	139293249	0.057455	rs7035254	2.89	rs28642252	-0.00118	3.42	-2.051	366	1	lasso	0.0134	0.0318	-2.051	0.0403	0.554548
Heart_Left_Ventricle	SERPINE3	13	51909909	51938871	0.02589	rs4943005	-2.34	rs4941696	-0.00348	-2.96	1.868	450	450	blup	-0.00112	0.405	-2.04969	0.04039	0.555
Heart_Left_Ventricle	FLOT1	6	30695486	30710510	0.008351	rs2233976	3.224	rs2233966	-0.00309	2.44	2.049	77	1	lasso	-0.00131	0.422	2.049	0.040462	0.555
Heart_Left_Ventricle	CCDC82	11	96085933	96123087	0.433171	rs1439528	-2.96	rs11021568	0.361	10	-2.029	474	4	lasso	0.36	4.18e-28	-2.0482	0.040537	0.555
Heart_Left_Ventricle	RP11-252K23.2	16	75413716	75415158	0.396895	rs8047814	-3.52	rs999675	0.109	6.49	-1.905	356	27	enet	0.156	9.19e-12	-2.04785	0.040575	0.555
Heart_Left_Ventricle	RPL9P8	15	83041000	83125316	0.043814	rs2871011	-2.16	rs17158396	-0.00371	-2.83	-1.86	157	3	lasso	-8.71e-05	0.324	2.04714	0.0406	0.555
Heart_Left_Ventricle	DNM3	1	171810621	172387606	0.063843	rs484686	-3.055	rs911713	-0.00321	3.22	1.546	476	476	blup	3.7e-05	0.316	2.04802	0.0406	0.555
Heart_Left_Ventricle	AC129929.5	11	2349979	2399222	0.017901	rs2237878	-2.91	rs231915	-0.00371	-3.27	-2.046	488	1	lasso	0.00153	0.236	2.046	0.040756	0.556523
Heart_Left_Ventricle	RP11-46F15.2	1	3539754	3541307	0.023151	rs17822581	4.027	rs1333190	0.00405	3.12	-0.948	463	463	blup	0.00701	0.0895	-2.04374	0.041	0.558586
Heart_Left_Ventricle	XPC	3	14186647	14214562	0.038813	rs6776822	-2.95	rs2279017	0.0465	-3.86	-2.003	584	2	lasso	0.0394	0.000592	2.04378	0.041	0.558586
Heart_Left_Ventricle	RHCE	1	25688853	25756683	0.317106	rs35614701	2.72	rs9689	0.27	-8.77	1.822	386	6	enet	0.245	2.4e-18	-2.04222	0.0411	0.558586
Heart_Left_Ventricle	ABHD2	15	89630690	89745591	0.080409	rs4932206	-4.282	rs2075834	-0.00365	-3.15	1.368	448	2	lasso	-0.000587	0.36	-2.04149	0.0412	0.558586
Heart_Left_Ventricle	TBC1D9	4	141541919	141677274	0.066562	rs7692524	-2.36	rs11946936	-0.000364	-4.22	2.048	455	4	enet	0.00579	0.11	-2.04137	0.041214	0.558586
Heart_Left_Ventricle	CT62	15	71402583	71407833	0.037567	rs12442633	4.082	rs4777408	-0.00341	-3.12	-2.246	447	2	lasso	0.000787	0.272	2.04055	0.0413	0.558586
Heart_Left_Ventricle	COLCA2	11	111169565	111179460	0.236855	rs4938174	3.46	rs10502139	0.166	-6.93	-2.067	450	3	lasso	0.169	1.14e-12	2.0404	0.041311	0.558586
Heart_Left_Ventricle	C12orf68	12	48577366	48579709	0.008849	rs7299704	2.56	rs7134878	0.0253	2.46	0.503	518	518	blup	0.0173	0.0172	2.03961	0.0414	0.558586
Heart_Left_Ventricle	AKAP13	15	85923802	86292586	0.190223	rs8023774	-4.323	rs7164426	-0.00104	-3.86	-0.477	580	34	enet	0.0319	0.00184	2.03958	0.0414	0.558586
Heart_Left_Ventricle	EIF6	20	33866714	33872788	0.377133	rs17122844	-4.27	rs2425044	0.122	6.54	-1.021	343	6	lasso	0.136	2.21e-10	-2.03946	0.0414	0.558586
Heart_Left_Ventricle	PKP4	2	159313476	159539391	0.162233	rs714566	2.52	rs720159	-0.00263	-3.33	2.061	491	5	lasso	-0.000988	0.393	-2.03909	0.0414	0.558586
Heart_Left_Ventricle	RP11-736K20.5	11	86603256	86636079	0.003077	rs2279047	2.76	rs1350171	0.00981	3.08	-2.041	586	2	lasso	0.0142	0.028	-2.0372	0.041629	0.560813
Heart_Left_Ventricle	ROM1	11	62379884	62382592	0.099244	rs11231121	3.1	rs11231176	0.0513	-4.45	-0.958	384	14	enet	0.0466	0.000201	2.0366	0.041691	0.560813
Heart_Left_Ventricle	2020-03-02	19	8478154	8503901	0.499493	rs4804311	-3.33	rs17160520	0.404	10.52	2.111	352	5	lasso	0.417	1.26e-33	2.03676	0.0417	0.560813
Heart_Left_Ventricle	RP11-63M22.2	16	66764993	66765688	0.120194	rs2344565	-2.65	rs2344565	-0.00366	3.52	-2.648	374	374	blup	0.024	0.0061	-2.03481	0.04187	0.562357
Heart_Left_Ventricle	RPL8	8	146015151	146017972	0.130516	rs2958482	2.23	rs2958516	0.162	7.06	2.115	210	4	lasso	0.153	1.55e-11	2.03446	0.041905	0.562357
Heart_Left_Ventricle	COX20	1	244998624	245008359	0.081654	rs4658438	-2.889	rs10927333	0.00445	-3.56	-1.249	439	10	enet	-0.00053	0.355	2.03313	0.042	0.563026
Heart_Left_Ventricle	CPD	17	28705923	28797007	0.00686	rs9897725	3.04	rs11868086	-0.00344	2.51	2.766	303	303	blup	-0.0025	0.568	2.03198	0.0422	0.564142
Heart_Left_Ventricle	RP11-399K21.14	10	77169085	77171600	0.111742	rs11596659	3.4	rs10509358	0.00715	-3.05	-2.031	370	1	lasso	0.00251	0.196	2.031	0.0423	0.564142
Heart_Left_Ventricle	GMPPB	3	49759317	49761384	0.076695	rs9875617	-3.97	rs11720705	0.0569	4.41	1.773	318	3	lasso	0.0415	0.000432	2.03097	0.0423	0.564142
Heart_Left_Ventricle	FAR1	11	13690217	13753893	0.044917	rs11022738	-4.01	rs969485	0.000181	-3.11	0.301	498	498	blup	0.00388	0.153	2.0298	0.042374	0.564142
Heart_Left_Ventricle	CTD-2194D22.3	5	1884080	1884763	0.031311	rs10475140	2.929	rs1684969	-0.00362	2.89	0.438	640	12	enet	0.02	0.0113	2.03	0.04239	0.564142
Heart_Left_Ventricle	CHCHD1	10	75541805	75543410	0.01833	rs4691	-3.32	rs10762573	-0.00285	2.72	-2.03	240	1	lasso	0.00142	0.241	-2.03	0.0424	0.564142
Heart_Left_Ventricle	PPIL1	6	36822603	36842800	0.152284	rs13203701	-3.07	rs831480	0.0156	4.14	2.298	538	3	lasso	0.0181	0.0151	2.02943	0.0424	0.564142
Heart_Left_Ventricle	RP5-965F6.2	1	112719856	112903150	0.070634	rs2027278	2.924	rs2995765	0.0624	4.36	-2.024	460	2	lasso	0.039	0.000629	-2.0287	0.0425	0.564648
Heart_Left_Ventricle	AC124789.1	17	36606638	36608688	0.064403	rs11651534	3.2	rs6503638	0.0305	-4.38	-1.898	290	8	enet	0.0272	0.00376	2.0277	0.0426	0.564648
Heart_Left_Ventricle	RP11-108M9.5	1	17215590	17216042	0.204605	rs2746505	2.991	rs2076600	-0.00244	4.69	0.466	339	339	blup	0.0546	6.14e-05	2.02733	0.0426	0.564648
Heart_Left_Ventricle	HLA-B	6	31321649	31324219	0.107055	rs2523591	3.291	rs3130695	0.0199	-3.82	-2.642	217	5	lasso	0.0477	0.000173	2.02693	0.04267	0.564648
Heart_Left_Ventricle	AC007362.1	2	206642540	206644433	0.089539	rs7593268	2.92	rs1861441	0.0153	-3.01	2.027	474	1	lasso	0.00137	0.243	-2.027	0.0427	0.564648
Heart_Left_Ventricle	NPIPB6	16	28353876	28374829	0.041351	rs12444493	2.38	rs205367	-0.00371	2.65	-2.026	255	1	lasso	0.00805	0.0751	-2.026	0.042765	0.564648
Heart_Left_Ventricle	SLC27A3	1	153746830	153752633	0.024142	rs10494303	3.475	rs4017737	0.0101	2.79	-0.043	354	22	enet	0.000993	0.261	-2.02611	0.0428	0.564648
Heart_Left_Ventricle	TMEM138	11	61129772	61136981	0.066448	rs11230723	-2.58	rs174570	-0.00329	3.07	-1.384	367	3	enet	-0.0014	0.431	-2.0253	0.042838	0.564648
Heart_Left_Ventricle	RP4-737E23.2	20	23168765	23170944	0.136449	rs11697609	-3.12	rs6137866	0.0916	5.22	-2.387	593	9	enet	0.0776	1.91e-06	-2.02492	0.04288	0.564648
Heart_Left_Ventricle	ATP5L	11	118271869	118302211	0.033677	rs2515793	-2.88	rs10790226	0.0498	3.95	2.031	487	2	lasso	0.0261	0.00442	2.0248	0.042891	0.564648
Heart_Left_Ventricle	MED24	17	38175350	38217468	0.254946	rs2071369	2.98	rs2302775	0.0186	4.41	1.029	303	6	lasso	0.0558	5.09e-05	2.02417	0.043	0.565013
Heart_Left_Ventricle	RASA4DP	7	102322283	102330916	0.347254	rs427534	-3.08	rs4989124	0.0308	-4.96	-2.106	205	4	lasso	0.0892	3.29e-07	2.02	0.043078	0.565013
Heart_Left_Ventricle	ZNF830	17	33288549	33290205	0.111606	rs8065018	3.63	rs1990262	-0.00299	3.6	-0.268	494	494	blup	0.0159	0.0213	-2.0223	0.0431	0.565013
Heart_Left_Ventricle	RP11-422J8.1	1	37920480	37940012	0.495017	rs11485595	4.359	rs2245867	0.285	-8.83	1.427	437	5	lasso	0.318	2.33e-24	-2.02317	0.0431	0.565013
Heart_Left_Ventricle	LILRB1	19	55128612	55148979	0.122429	rs370156	2.8	rs7246537	0.0151	-3.71	0.892	488	4	lasso	0.0363	0.000946	-2.02187	0.0432	0.565463
Heart_Left_Ventricle	SIPA1	11	65405568	65418401	0.091916	rs557675	-3.95	rs732072	0.0504	-3.96	-1.985	338	2	lasso	0.0242	0.00592	2.0215	0.043225	0.565463
Heart_Left_Ventricle	ANKRD35	1	145549230	145568526	0.030298	rs16827043	2.404	rs4636400	0.00807	-2.86	-2.02	109	1	enet	0.00242	0.199	2.02	0.0434	0.567157
Heart_Left_Ventricle	ATP6V0D1	16	67471922	67515140	0.05659	rs34928216	2.86	rs17618203	0.0297	-3.5	2.019	231	1	lasso	0.0153	0.0233	-2.019	0.043487	0.567392
Heart_Left_Ventricle	SULT1A1	16	28616903	28634946	0.243222	rs11642638	-2.77	rs151228	0.152	-6.48	2.012	185	3	lasso	0.14	1.2e-10	-2.01879	0.043509	0.567392
Heart_Left_Ventricle	NAGPA	16	5074845	5084142	0.153098	rs3747600	3.02	rs2340713	0.029	5.38	-2.611	440	440	blup	0.0188	0.0135	-2.01806	0.043585	0.567789
Heart_Left_Ventricle	Z83851.1	22	42760406	42765242	0.118194	rs6002701	-2.94	rs4822120	0.101	-5.32	-2.072	399	2	lasso	0.0896	3.09e-07	2.017	0.0437	0.5681
Heart_Left_Ventricle	SETD2	3	47057919	47205457	0.014401	rs2227294	3.4	rs10490798	-0.0027	-2.47	2.017	212	1	lasso	0.0124	0.0369	-2.017	0.0437	0.5681
Heart_Left_Ventricle	MAST2	1	46252659	46501796	0.25915	rs3845301	3.542	rs6666743	0.182	7.51	-2.214	306	306	blup	0.218	2.71e-16	-2.01612	0.0438	0.568807
Heart_Left_Ventricle	RP11-46H11.12	12	133464428	133465169	0.037121	rs3741494	-3.16	rs7960480	0.017	-3.17	-2.015	238	1	lasso	0.0055	0.115	2.015	0.0439	0.569512
Heart_Left_Ventricle	ALMS1-IT1	2	73683891	73686611	0.040107	rs869927	2.79	rs1403284	-0.00285	2.62	2.014	340	1	lasso	0.000187	0.306	2.014	0.044	0.570216
Heart_Left_Ventricle	PNPLA6	19	7598896	7626650	0.182091	rs7247382	3.09	rs7250572	-0.00188	3	1.082	409	409	blup	0.0175	0.0167	2.01218	0.0442	0.57061
Heart_Left_Ventricle	RP11-223A3.1	1	42801057	42804047	0.076541	rs3828155	3.719	rs6672120	-0.000862	-3.44	0.946	337	337	blup	0.00854	0.0694	2.01242	0.0442	0.57061
Heart_Left_Ventricle	PPP1R9B	17	48211104	48227991	0.012733	rs17645317	2.65	rs271663	0.0458	-2.93	1.045	446	446	blup	0.0124	0.0373	2.01092	0.0443	0.57061
Heart_Left_Ventricle	ABHD12	20	25275379	25371619	0.199574	rs6115218	2.49	rs2258728	0.242	8.42	2.005	364	43	enet	0.238	8.49e-18	2.01065	0.04436	0.57061
Heart_Left_Ventricle	AC012358.7	2	55441523	55443262	0.17236	rs2576709	-2.91	rs4435493	0.0866	5.63	1.909	505	3	lasso	0.0916	2.27e-07	2.01073	0.0444	0.57061
Heart_Left_Ventricle	AC137932.5	16	89363916	89364724	0.051668	rs11643561	3.34	rs4785648	-0.00356	3.03	-1.481	406	406	blup	-0.00328	0.731	-2.01024	0.044406	0.57061
Heart_Left_Ventricle	SCAPER	15	76640526	77197785	0.14245	rs12438566	-3.689	rs11072636	0.0785	6.11	-1.495	233	233	blup	0.116	5.48e-09	-2.00925	0.0445	0.57061
Heart_Left_Ventricle	ISOC1	5	128430444	128449721	0.185135	rs247205	2.303	rs6880365	-0.00319	-3.94	0.554	422	422	blup	0.04	0.000547	-2.01	0.0445	0.57061
Heart_Left_Ventricle	PEPD	19	33877856	34012700	0.242051	rs3786934	4.04	rs7247349	0.158	-6.69	1.221	467	8	enet	0.172	6.84e-13	-2.00815	0.0446	0.57061
Heart_Left_Ventricle	CRYBB2	22	25615489	25627836	0.080113	rs738327	3.17	rs11703229	0.00522	3.73	-1.108	453	6	enet	0.0142	0.0279	-2.0082	0.0446	0.57061
Heart_Left_Ventricle	SEMA3C	7	80371854	80551675	0.226875	rs327649	-2.63	rs7783868	0.143	-6.61	-1.977	460	2	lasso	0.139	1.44e-10	2.01	0.044625	0.57061
Heart_Left_Ventricle	IL6R	1	154377669	154441926	0.021614	rs4845618	5.284	rs11590203	0.00782	-3.04	-1.52	408	11	enet	0.00369	0.158	2.0074	0.0447	0.57061
Heart_Left_Ventricle	TMEM186	16	8874241	8891505	0.144819	rs11644662	-2.93	rs11074924	0.0167	-4.03	1.142	518	518	blup	0.0134	0.0316	-2.00691	0.044759	0.57061
Heart_Left_Ventricle	POLR2J	7	102113616	102119354	0.226612	rs427534	-3.08	rs4989124	0.0687	-5.62	-2.106	242	5	enet	0.0902	2.82e-07	2.01	0.04478	0.57061
Heart_Left_Ventricle	SPEG	2	220299568	220361838	0.018526	rs6729914	-3.04	rs17574343	0.00328	2.78	0.17	461	461	blup	-0.0028	0.62	2.00676	0.0448	0.57061
Heart_Left_Ventricle	SNHG12	1	28905052	28909495	0.062753	rs602345	-2.464	rs602345	0.00902	3.37	-2.464	266	12	enet	0.00973	0.0571	-2.00535	0.0449	0.57061
Heart_Left_Ventricle	RP11-108M9.4	1	17215033	17216144	0.232546	rs2746505	2.991	rs279028	0.0363	5.11	1.697	340	16	enet	0.0713	4.98e-06	2.00524	0.0449	0.57061
Heart_Left_Ventricle	PIK3CA	3	178865902	178957881	0.043816	rs9821017	-2.38	rs9814424	0.00718	-3.57	-2.16	360	3	lasso	0.00336	0.168	2.00589	0.0449	0.57061
Heart_Left_Ventricle	SMIM4	3	52568029	52613253	0.098933	rs35671032	-3.15	rs1133415	0.0103	-3.82	-1.771	373	373	blup	0.0385	0.000685	2.00589	0.0449	0.57061
Heart_Left_Ventricle	CHCHD10	22	24108049	24110630	0.173621	rs35146655	-3.07	rs4822410	-0.00343	3.18	1.162	466	466	blup	-0.00359	0.855	-2.0039	0.0451	0.570664
Heart_Left_Ventricle	TIMM23B	10	51371390	51387768	0.05323	rs17775990	-3.34	rs1258257	-0.00184	2.74	0.515	121	121	blup	0.00334	0.169	2.00256	0.0452	0.570664
Heart_Left_Ventricle	RP11-20I20.4	4	1161566	1161962	0.126439	rs4647934	-2.81	rs2242278	0.0298	-4.07	2.167	380	3	lasso	0.0119	0.04	-2.00189	0.045297	0.570664
Heart_Left_Ventricle	OIP5	15	41601902	41624819	0.057361	rs12440045	-4.116	rs17730888	0.037	4.57	1.265	278	2	lasso	0.0495	0.000132	2.00194	0.0453	0.570664
Heart_Left_Ventricle	GLO1	6	38643701	38670917	0.104721	rs10947786	-5.63	rs1049346	0.0158	-4.44	-2.313	559	14	enet	0.03	0.00245	2.00198	0.0453	0.570664
Heart_Left_Ventricle	ZFYVE21	14	104182067	104200005	0.010589	rs1890982	2.8	rs4900601	-0.00132	2.83	2.001	347	1	enet	-0.00106	0.399	2.001	0.04539	0.570664
Heart_Left_Ventricle	HNRNPF	10	43881065	43904614	0.025524	rs17366781	2.88	rs1774203	0.00794	3.09	-0.643	457	5	enet	0.00197	0.217	-2.00076	0.0454	0.570664
Heart_Left_Ventricle	ERCC1	19	45910591	45982086	0.071289	rs1548029	4.3	rs735482	0.0271	-3.95	1.665	379	4	lasso	0.031	0.00211	-2.00133	0.0454	0.570664
Heart_Left_Ventricle	PELI1	2	64319786	64371588	0.040384	rs10210482	2.57	rs10865346	-0.00363	3.07	1.525	396	8	enet	-0.00193	0.489	2.00104	0.0454	0.570664
Heart_Left_Ventricle	ZRSR1	5	112227313	112228791	0.008422	rs10223152	-2.815	rs149192	-0.000571	-2.85	-1.368	478	478	blup	0.00872	0.0673	2	0.04546	0.570664
Heart_Left_Ventricle	AMH	19	2249308	2252072	0.301006	rs12462556	-3.99	rs7249235	0.112	-6.76	-1.727	410	16	enet	0.148	3.11e-11	1.99995	0.0455	0.570664
Heart_Left_Ventricle	RPL27	17	41150290	41154976	0.04584	rs8064765	-4.37	rs2271539	0.0374	3.51	2.004	260	2	lasso	0.0172	0.0174	1.99908	0.0456	0.570664
Heart_Left_Ventricle	DPY19L4	8	95731931	95806064	0.186386	rs17735424	3.27	rs11787473	-0.00365	-3.52	-0.914	448	448	blup	0.0571	4.22e-05	1.99882	0.045628	0.570664
Heart_Left_Ventricle	BCAR1	16	75262928	75301951	0.079212	rs8047814	-3.52	rs12445816	0.00819	-3.66	0.904	380	9	enet	0.00306	0.177	-1.99872	0.045639	0.570664
Heart_Left_Ventricle	TBK1	12	64845660	64895888	0.08267	rs1567765	-2.64	rs12367468	0.0387	-4.31	1.971	317	317	blup	0.024	0.00612	-1.99842	0.0457	0.570664
Heart_Left_Ventricle	TBC1D20	20	416124	443197	0.175729	rs6051908	-2.7	rs150207	0.0417	-4.52	1.602	586	586	blup	0.031	0.0021	-1.99812	0.0457	0.570664
Heart_Left_Ventricle	CECR6	22	17597189	17602257	0.113057	rs5992034	-3.21	rs3827278	0.0169	-4.39	-1.07	509	14	enet	0.0357	0.00104	1.9983	0.0457	0.570664
Heart_Left_Ventricle	LINC00189	21	30565801	30660526	0.20558	rs8131103	4.42	rs2832207	0.047275	5.63	-2.44	453	453	blup	0.0774	1.96e-06	-1.9976	0.04576	0.570664
Heart_Left_Ventricle	CTD-2547L16.1	8	17942536	17953903	0.028727	rs11780884	3.69	rs12674710	0.000576	3.47	2.865	872	31	enet	-0.000372	0.344	1.99747	0.045774	0.570664
Heart_Left_Ventricle	MAG	19	35783028	35804707	0.281347	rs8100411	2.7	rs7251432	0.11	5.57	-0.836	495	53	enet	0.0907	2.59e-07	-1.99573	0.046	0.572362
Heart_Left_Ventricle	XXbac-BPG299F13.14	6	31168262	31169695	0.074031	rs2523591	3.291	rs2523612	0.0196	-3.71	-1.461	175	175	blup	0.0206	0.0103	1.99537	0.046002	0.572362
Heart_Left_Ventricle	XXyac-YRM2039.2	9	14523	25007	0.118693	rs10973684	2.92	rs573851	0.00365	-4.18	1.377	304	304	blup	0.0185	0.0143	-1.99317	0.0462	0.574253
Heart_Left_Ventricle	GPIHBP1	8	144295068	144299044	0.371213	rs7835528	-3.52	rs7822123	0.129	7.06	-1.712	396	13	enet	0.191	2.82e-14	-1.9928	0.046283	0.57435
Heart_Left_Ventricle	ACAP1	17	7239848	7254797	0.057022	rs4246413	3.1	rs35985803	0.0248	3.62	1.412	463	2	lasso	0.017	0.0178	1.99293	0.0463	0.57435
Heart_Left_Ventricle	BEAN1	16	66461200	66527432	0.162381	rs2344565	-2.65	rs7198295	0.0711	5.47	1.965	503	4	lasso	0.0788	1.59e-06	1.99179	0.046395	0.574957
Heart_Left_Ventricle	RP1-283E3.4	1	1655951	1668690	0.53622	rs6687029	2.418	rs4648786	-0.00335	3.81	-0.6707	298	60	enet	0.202	4.22e-15	1.9894	0.0467	0.578162
Heart_Left_Ventricle	PKDREJ	22	46651560	46659219	0.253091	rs6007662	3.03	rs9627295	0.166	-7.08	1.482	468	12	lasso	0.166	1.79e-12	-1.9884	0.0468	0.578825
Heart_Left_Ventricle	RP11-544L8__B.4	6	114225302	114242806	0.244035	rs2169506	2.64	rs352099	0.166	-6.86	2.113	392	3	lasso	0.161	3.84e-12	-1.98692	0.0469	0.579487
Heart_Left_Ventricle	MMP24-AS1	20	33804265	33865934	0.455027	rs17122844	-4.27	rs2425044	0.149	-6.54	-1.021	344	6	lasso	0.139	1.5e-10	1.98641	0.04699	0.579796
Heart_Left_Ventricle	CBL	11	119076752	119178859	0.088797	rs4938637	2.84	rs1893032	0.00573	-3.67	2.094	381	381	blup	0.0314	0.00198	-1.9861	0.047018	0.579796
Heart_Left_Ventricle	CHAD	17	48541857	48546327	0.100903	rs17563146	-2.64	rs2125903	0.0258	-4.25	1.739	483	3	lasso	0.0138	0.0296	-1.98571	0.0471	0.580233
Heart_Left_Ventricle	CTD-3064M3.3	8	142363503	142365465	0.083854	rs753778	-4.46	rs307393	0.00372	-3.47	1.569	456	8	enet	0.0134	0.0319	-1.98363	0.047297	0.58163
Heart_Left_Ventricle	PAN3	13	28712643	28869475	0.02282	rs3751395	-3.8	rs1107168	-0.00371	-3.42	1.709	539	15	enet	-0.00268	0.599	-1.98285	0.04738	0.58163
Heart_Left_Ventricle	IFIT1	10	91152303	91163745	0.060586	rs1051338	7.22	rs11202952	-0.00137	3.23	-1.314	579	579	blup	-0.00273	0.608	-1.98281	0.0474	0.58163
Heart_Left_Ventricle	COX5BP2	6	136355169	136356293	0.101365	rs2170231	-2.86	rs10484771	-0.00371	2.64	0.19	334	334	blup	-0.000216	0.333	-1.98241	0.0474	0.58163
Heart_Left_Ventricle	RP11-71H17.9	3	124467422	124468120	0.306005	rs7636024	4.53	rs2291081	0.162	7.14	-2.4	631	23	enet	0.183	1.07e-13	-1.98145	0.0475	0.581761
Heart_Left_Ventricle	HOMEZ	14	23741666	23762897	0.038139	rs7157654	3.02	rs1884056	-0.00101	-3.33	1.126	486	486	blup	-0.00321	0.713	-1.9816	0.04753	0.581761
Heart_Left_Ventricle	FOXRED2	22	36883237	36903148	0.431398	rs4369966	-3.37	rs2281086	0.139	8.16	2.275	642	12	enet	0.233	1.83e-17	1.981	0.0476	0.581761
Heart_Left_Ventricle	MT1A	16	56672578	56673999	0.192927	rs4784714	3.57	rs7190725	0.0833	-5.21	-0.823	533	6	lasso	0.0592	3.04e-05	1.98074	0.04762	0.581761
Heart_Left_Ventricle	IPO7	11	9406169	9469673	0.101654	rs4537761	4.29	rs12276181	-0.00363	2.85	0.689	390	390	blup	0.0144	0.027	1.9805	0.047644	0.581761
Heart_Left_Ventricle	MAN1B1	9	139981379	140003635	0.161356	rs28664164	-3.24	rs6420280	0.0579	5	0.763	369	369	blup	0.0297	0.00257	1.97943	0.0478	0.583095
Heart_Left_Ventricle	ATM	11	108093211	108239829	0.071869	rs1531470	-2.56	rs12788182	0.0244	-4.07	-1.986	351	15	enet	0.028	0.00334	1.9745	0.048329	0.588971
Heart_Left_Ventricle	DLGAP3	1	35331037	35395186	0.046628	rs4320749	-3.675	rs684524	-0.00342	-2.78	1.974	325	1	lasso	0.00625	0.102	-1.974	0.0484	0.589051
Heart_Left_Ventricle	RP11-529H20.6	14	92511119	92516990	0.198899	rs1971459	-2.97	rs28628431	0.146	6.53	-1.852	508	4	lasso	0.15	2.48e-11	-1.9736	0.04843	0.589051
Heart_Left_Ventricle	PSMA6	14	35747839	35786699	0.060056	rs2295104	4.14	rs8011755	-0.00143	3.6	-0.078	349	349	blup	0.015	0.0245	1.9724	0.04857	0.590041
Heart_Left_Ventricle	KCNQ2	20	62037542	62103993	0.621606	rs6090309	3.78	rs2297385	0.115	6.99	1.238	443	16	lasso	0.468	5.64e-39	1.97196	0.04861	0.590041
Heart_Left_Ventricle	CTD-2171N6.1	18	52773135	52791537	0.026246	rs13381608	2.22	rs4800983	0.000822	-3.36	-0.746	390	390	blup	0.00916	0.0626	1.97128	0.04869	0.590041
Heart_Left_Ventricle	RP11-543C4.1	14	100070893	100092077	0.008361	rs2895811	3.95	rs2144800	0.00182	-3.02	-1.971	459	1	lasso	0.0283	0.00317	1.971	0.04872	0.590041
Heart_Left_Ventricle	PTPRF	1	43990858	44089343	0.063581	rs11541153	-2.85	rs3828151	0.0019	3.77	-1.482	444	444	blup	0.00559	0.114	-1.97056	0.0488	0.590041
Heart_Left_Ventricle	RP4-647J21.1	7	44998598	45000508	0.111449	rs1859592	3.46	rs12672022	0.0125	3.75	2.325	434	3	lasso	0.013	0.0338	1.97	0.048802	0.590041
Heart_Left_Ventricle	TSEN2	3	12525931	12581119	0.075274	rs4684859	4.08	rs3806662	-0.00312	3.48	1.355	454	454	blup	-0.00303	0.668	1.96978	0.0489	0.590041
Heart_Left_Ventricle	VTN	17	26691290	26700110	0.091809	rs614877	-3.33	rs7216657	0.039	3.99	-1.148	270	270	blup	0.0279	0.00337	-1.96831	0.049	0.590041
Heart_Left_Ventricle	APTX	9	32972604	33025166	0.127042	rs1409691	3.13	rs7341879	0.0704	-5.43	-1.84	479	6	lasso	0.0802	1.29e-06	1.9687	0.049	0.590041
Heart_Left_Ventricle	CCDC90B	11	82970139	82997170	0.033377	rs10898054	3.18	rs7926686	-0.00347	3.41	2.728	393	13	enet	0.00051	0.287	1.9678	0.049085	0.590041
Heart_Left_Ventricle	ZNF521	18	22641890	22932154	0.014461	rs8086387	2.46	rs7240642	-0.002016	3.38	-1.199	484	2	lasso	0.0149	0.0248	-1.9672	0.04916	0.590041
Heart_Left_Ventricle	RP11-6O2.4	15	99669037	99669571	0.073151	rs11247362	4.086	rs5030691	0.0115	-3.97	-1.978	547	2	lasso	0.00345	0.165	1.96679	0.0492	0.590041
Heart_Left_Ventricle	DBI	2	120124497	120130126	0.129826	rs4848533	4.14	rs2422465	-0.000394	-3.82	-0.755	447	447	blup	0.032	0.00181	1.96668	0.0492	0.590041
Heart_Left_Ventricle	DOK7	4	3465033	3503200	0.011602	rs11731847	-2.97	rs3021126	0.0116	3.43	1.966	345	1	lasso	0.00473	0.132	1.966	0.049299	0.590041
Heart_Left_Ventricle	RAD52	12	1021243	1099219	0.252362	rs1824210	-3.22	rs12816367	0.149	-7.08	1.317	406	11	enet	0.245	2.34e-18	-1.96577	0.0493	0.590041
Heart_Left_Ventricle	MMP15	16	58059470	58080805	0.181649	rs2404689	2.8	rs9934227	-0.00118	3.32	-0.84	554	554	blup	0.0137	0.0304	-1.96594	0.049305	0.590041
Heart_Left_Ventricle	LRRC69	8	92114060	92231464	0.208269	rs10956794	2.78	rs7015294	0.215	7.97	2.098	292	11	enet	0.218	2.62e-16	1.96559	0.049346	0.590041
Heart_Left_Ventricle	CBWD3	9	70856397	70914929	0.013822	rs3812537	-2.63	rs2003195	-0.00244	-2.88	2.354	181	4	enet	-0.00233	0.543	-1.96465	0.0495	0.590041
Heart_Left_Ventricle	HFE	6	26087509	26098571	0.074974	rs10484436	2.936	rs2071303	0.00941	-3.75	1.701	695	3	lasso	0.00164	0.231	-1.9642	0.049507	0.590041
Heart_Left_Ventricle	RP11-799D4.4	17	33558469	33569982	0.044426	rs8065018	3.63	rs12601614	-0.00135	-3.74	1.963	378	1	lasso	-0.000849	0.381	-1.963	0.0496	0.590041
Heart_Left_Ventricle	RAB7L1	1	205737114	205744588	0.427617	rs28391411	2.546	rs823144	0.226	-9.01	1.727	402	6	lasso	0.298	1.24e-22	-1.96346	0.0496	0.590041
Heart_Left_Ventricle	LMAN2L	2	97371666	97405801	0.095132	rs4435501	2.46	rs7599598	0.0608	4.85	2.066	187	187	blup	0.0436	0.000318	1.96367	0.0496	0.590041
Heart_Left_Ventricle	AC125232.1	2	87257800	87303536	0.697779	rs11127047	2.92	rs17041053	0.365	-9.96	-1.859	108	7	lasso	0.361	3.5e-28	1.96377	0.0496	0.590041
Heart_Left_Ventricle	GNG10	9	114423615	114432526	0.342702	rs2900537	-3.29	rs7045665	0.344	9.7	-1.953	505	4	lasso	0.36	4.33e-28	-1.96214	0.0497	0.590667
Heart_Left_Ventricle	AC074289.1	2	64370373	64479993	0.232683	rs10210482	2.57	rs1358624	0.0627	5.48	-1.112	398	19	enet	0.111	1.08e-08	-1.96142	0.0498	0.591188
Heart_Left_Ventricle	SYVN1	11	64894844	64902004	0.017272	rs12801636	-3.33	rs7116712	-0.00161	2.9	2.91	335	335	blup	-0.000234	0.334	1.9603	0.049965	0.591188

## Sheet: Table S2
PANEL	ID	CHR	P0	P1	HSQ	BEST.GWAS.ID	BEST.GWAS.Z	EQTL.ID	EQTL.R2	EQTL.Z	EQTL.GWAS.Z	NSNP	NWGT	MODEL	MODELCV.R2	MODELCV.PV	TWAS.Z	TWAS.P	FDR
Whole_Blood	PSRC1	1	109822178	109825808	0.132317	rs7528419	-8.028	rs646776	0.0699	5.35	-6.926	442	9	enet	0.0745	6.28e-08	-6.44217	1.18e-10	1e-06
Whole_Blood	CARF	2	203776950	203851786	0.051312	rs6722332	7.38	rs35212307	0.0157	-3.73	7.229	244	4	enet	-0.00188	0.577	-6.33	2.41e-10	1e-06
Whole_Blood	RP11-378J18.8	1	222832209	222834854	0.036722	rs17163358	-6.711	rs17011765	0.00652	-2.91	1.461	327	327	blup	-0.000165	0.333	-5.8529	4.83e-09	1.5e-05
Whole_Blood	GGCX	2	85772404	85788670	0.348755	rs1561198	6.06	rs10198569	0.279	10.18	5.693	473	6	lasso	0.282	2.37e-28	5.73	1.01e-08	2.3e-05
Whole_Blood	POC1B	12	89813495	89919801	0.052165	rs2681472	5.81	rs11105310	0.000633	-3.74	4.335	355	355	blup	0.00514	0.0897	-5.71972	1.07e-08	2.3e-05
Whole_Blood	IL6R	1	154377669	154441926	0.108068	rs4845618	5.284	rs4845618	0.071	5.56	5.284	408	5	lasso	0.0625	7.11e-07	5.38891	7.09e-08	0.000128
Whole_Blood	SH2B3	12	111843752	111889427	0.027633	rs653178	6.66	rs12580246	-0.00229	-2.8	-1.811	243	243	blup	0.00144	0.217	5.33521	9.54e-08	0.00015
Whole_Blood	FAM177B	1	222910549	222924147	0.207301	rs17163358	-6.711	rs2378607	0.091	-6.05	-6.058	324	7	lasso	0.0991	3.92e-10	5.26991	1.36e-07	0.000175
Whole_Blood	TAF1A	1	222731244	222763166	0.05759	rs17163358	-6.711	rs4481859	0.00204	-4.08	-5.086	332	2	lasso	0.00287	0.152	5.26686	1.39e-07	0.000175
Whole_Blood	BSND	1	55464606	55476556	0.11118	rs11591147	-5.173	rs11206510	0.0111	-4.51	-4.963	580	24	enet	0.0269	0.000938	5.15595	2.52e-07	0.000289
Whole_Blood	UBE2Q1	1	154521053	154531504	0.018554	rs4845618	5.284	rs6689393	-0.00251	3.1	5.015	421	1	lasso	0.0151	0.0105	5.015	5.3e-07	0.000557
Whole_Blood	RP11-422P24.10	1	153938992	153939406	0.059308	rs4845618	5.284	rs13796	0.00698	3.35	0.194	332	332	blup	0.0189	0.00478	-4.98405	6.23e-07	0.000605
Whole_Blood	CDKN2A	9	21967751	21995300	0.080525	rs4977574	18.33	rs3731217	-0.002724	3.58	-0.531	446	28	enet	-0.00212	0.636	-4.94884	7.47e-07	0.000673
Whole_Blood	SRD5A3-AS1	4	56230138	56262009	0.093644	rs11945371	-3.16	rs17725337	-0.00147	-3.59	0.017	395	395	blup	0.0221	0.00246	-4.91118	9.05e-07	0.000761
Whole_Blood	FES	15	91426925	91439006	0.156164	rs8039305	5.36	rs1894400	0.0231	-5.28	5.086	505	24	enet	0.0561	2.58e-06	-4.77814	1.77e-06	0.001396
Whole_Blood	RP11-37E23.5	13	32872291	32872849	0.049592	rs7328733	-4.91	rs207634	0.00506	4.04	2.836	444	444	blup	0.024665	0.00146	4.7098	2.48e-06	0.001841
Whole_Blood	MIA3	1	222791428	222841354	0.071249	rs17163358	-6.711	rs11487815	0.00661	-3.72	-4.137	318	19	enet	0.0126	0.0178	4.63117	3.64e-06	0.002451
Whole_Blood	HIC1	17	1957448	1962981	0.032079	rs2760740	4.83	rs7207864	0.00118	3.07	0.795	464	464	blup	-0.00155	0.511	-4.62824	3.69e-06	0.002451
Whole_Blood	SREBF1	17	17714768	17740325	0.18914	rs16960744	4.57	rs4925120	0.107	-7.28	4.512	431	14	enet	0.119	5.85e-12	-4.5888	4.46e-06	0.002814
Whole_Blood	IP6K2	3	48725436	48777786	0.016981	rs34759087	-4.52	rs3172494	0.0189	-3.78	-4.121	276	3	lasso	0.0128	0.0168	4.56636	4.96e-06	0.00298
Whole_Blood	NT5C2	10	104850368	104953056	0.139939	rs1004467	-5.37	rs11191548	0.051	4.78	-4.831	349	349	blup	0.0552	3.1e-06	-4.51169	6.43e-06	0.003688
Whole_Blood	RP1-12G14.7	6	149912891	149913799	0.013928	rs2153219	-4.42	rs1934226	-0.00262	-2.57	0.064	429	429	blup	-0.00188	0.577	-4.48912	7.15e-06	0.003923
Whole_Blood	UMPS	3	124449213	124464040	0.046953	rs7636024	4.53	rs17282057	0.00436	3.94	4.434	645	2	lasso	0.00386	0.121	4.43914	9.03e-06	0.004748
Whole_Blood	PSMC3IP	17	40725329	40729849	0.021166	rs2301647	-4.65	rs9910698	-0.000686	2.78	2.249	257	257	blup	-0.00154	0.509	4.36526	1.27e-05	0.00641
Whole_Blood	GALNT4	12	89913185	89918583	0.066165	rs2681472	5.81	rs10858894	0.035	-4.41	4.317	355	13	enet	0.0482	1.27e-05	-4.30498	1.67e-05	0.008105
Whole_Blood	ABO	9	136130951	136150617	0.505	rs495828	8.13	rs8176749	0.158614	7.73	1.172	595	17	lasso	0.259	8.27e-26	-4.27342	1.93e-05	0.00902
Whole_Blood	MIEF2	17	18163848	18169866	0.043681	rs16960744	4.57	rs9912895	-0.00272	3.57	4.337	281	281	blup	-0.000275	0.344	4.18219	2.89e-05	0.013025
Whole_Blood	SF3A3	1	38422647	38456593	0.512397	rs11485595	4.359	rs4634868	0.244	9.53	-2.854	470	8	lasso	0.356	4.04e-37	-4.13494	3.55e-05	0.014695
Whole_Blood	EIF6	20	33866714	33872788	0.253978	rs17122844	-4.27	rs2275274	0.12608	6.96	-3.809	343	5	lasso	0.148	1.15e-14	-4.13256	3.59e-05	0.014695
Whole_Blood	AP000240.9	21	30731323	30731774	0.031164	rs8131103	4.42	rs2832230	-0.00273	-2.85	4.131	433	1	lasso	-0.00254	0.79	-4.131	3.61e-05	0.014695
Whole_Blood	AC018890.6	2	175411869	175639555	0.008507	rs14228	4.76	rs3886691	-0.000636	3.25	-4.084	345	1	lasso	-0.0014	0.486	-4.08	4.43e-05	0.017017
Whole_Blood	RP11-734K2.4	12	89919431	89934079	0.029505	rs2681472	5.81	rs8181784	0.00561	-3.78	3.8	355	2	enet	0.01	0.0306	-4.08256	4.45e-05	0.017017
Whole_Blood	ILF3-AS1	19	10762538	10764520	0.064096	rs3786722	-5.42	rs10948	0.0391	-4.54	-3.237	373	3	lasso	0.0266	0.000997	4.06753	4.75e-05	0.017629
Whole_Blood	FCHO1	19	17858527	17899377	0.348061	rs13382133	-4.01	rs13382133	0.242	9.64	-4.012	420	8	lasso	0.253	3.18e-25	-4.03218	5.53e-05	0.019938
Whole_Blood	AC004791.2	19	15962803	15975714	0.229958	rs6512067	4.97	rs16980881	0.126	-7.84	3.006	553	6	lasso	0.169	1.28e-16	-3.95345	7.7e-05	0.026234
Whole_Blood	CRISPLD2	16	84853590	84954374	0.181167	rs8045120	5.27	rs8057431	0.0718	-5.33	-1.699	783	38	enet	0.108	6.66e-11	3.94982	7.82e-05	0.026234
Whole_Blood	GGT7	20	33432523	33460663	0.092632	rs17122844	-4.27	rs17122844	0.028004	-4.15	-4.271	349	349	blup	0.0416	4.8e-05	3.94737	7.9e-05	0.026234
Whole_Blood	RP11-214N9.1	2	9696028	9696904	0.008279	rs12474540	3.69	rs7597961	0.00816	3.34	0.47	477	477	blup	0.01	0.0306	3.93	8.61e-05	0.027859
Whole_Blood	ALDH2	12	112204691	112247782	0.101332	rs653178	6.66	rs2238151	0.0451	4.42	-3.918	222	1	lasso	0.0335	0.000244	-3.918	8.93e-05	0.028172
Whole_Blood	MTAP	9	21802542	21931646	0.073517	rs4977574	18.33	rs7023954	-0.002134	-3.7	-4.083	445	445	blup	0.00486	0.0956	3.86794	0.00011	0.033856
Whole_Blood	MAP1S	19	17830051	17845325	0.127922	rs13382133	-4.01	rs10410487	0.088	5.91	-3.804	428	2	lasso	0.0777	3.21e-08	-3.8341	0.000126	0.036977
Whole_Blood	ABI2	2	204192942	204312446	0.01005	rs6722332	7.38	rs10189499	-0.00241	2.7	-0.227	291	5	enet	4.54e-05	0.314	-3.83	0.000126	0.036977
Whole_Blood	LPL	8	19759228	19824769	0.120912	rs4128744	-4.89	rs1569209	0.0654	5.14	-3.857	647	3	lasso	0.0531	4.73e-06	-3.82228	0.000132	0.037857
Whole_Blood	FAM109A	12	111798455	111806925	0.053286	rs653178	6.66	rs933307	-0.00182	3.64	-2.789	236	4	lasso	0.00982	0.0319	-3.81733	0.000135	0.037857
Whole_Blood	RP11-47A8.5	10	104402549	104403897	0.030925	rs1004467	-5.37	rs11191375	0.00986	-3.09	-3.783	360	2	lasso	0.00224	0.178	3.78303	0.000155	0.041616
Whole_Blood	SH3GL1P3	17	66130816	66131745	0.03027	rs12600551	3.78	rs12600551	0.0531	-4.68	3.783	321	1	lasso	0.0359	0.000149	-3.783	0.000155	0.041616
Whole_Blood	TOM1L2	17	17746828	17875736	0.048525	rs16960744	4.57	rs2350977	0.0241	-4.14	4.329	386	386	blup	0.0318	0.000347	-3.76406	0.000167	0.043265
Whole_Blood	LINC00671	17	41026687	41050751	0.076489	rs2301647	-4.65	rs11079387	0.00791	-3.44	3.568	252	15	enet	0.0149	0.0108	-3.76252	0.000168	0.043265
Whole_Blood	RP11-1079K10.3	17	47438527	47447360	0.005781	rs4643373	-4.48	rs2411759	-0.00208	2.84	-3.109	351	351	blup	-0.000764	0.397	-3.74827	0.000178	0.044924
Whole_Blood	BSN	3	49591922	49708978	0.020051	rs34759087	-4.52	rs3811697	0.0039	-2.86	-3.737	303	3	lasso	-0.00199	0.602	3.73693	0.000186	0.045137
Whole_Blood	TAB2	6	149639063	149732749	0.030891	rs2153219	-4.42	rs681919	0.00276	-3.03	-3.737	480	1	lasso	-0.00115	0.447	3.737	0.000186	0.045137
Whole_Blood	RP11-350G8.7	1	154386845	154387613	0.039149	rs4845618	5.284	rs4553185	0.00193	3.24	5.189	408	4	lasso	0.000624	0.268	3.70661	0.00021	0.05
Whole_Blood	PEMT	17	17408877	17495022	0.067766	rs16960744	4.57	rs8066982	0.0325	-4.45	4.385	408	408	blup	0.0454	2.25e-05	-3.6788	0.000234	0.054682
Whole_Blood	AL590560.1	1	159879884	159880159	0.010799	rs7551141	3.864	rs2789422	0.000183	-3.54	-3.656	521	1	lasso	-0.000969	0.423	3.656	0.000256	0.058363
Whole_Blood	CNTNAP1	17	40835936	40851832	0.079441	rs2301647	-4.65	rs874640	-0.0026	3.44	1.246	268	268	blup	-0.00158	0.518	3.65339	0.000259	0.058363
Whole_Blood	KL	13	33590207	33640282	0.08966	rs7328733	-4.91	rs9596205	-0.00264	-3.09	-4.565	530	530	blup	0.017544	0.00629	3.6456	0.000267	0.05911
Whole_Blood	CARKD	13	111267881	111291674	0.339594	rs4773144	5.24	rs179356	0.134	-7.8	2.809	730	43	enet	0.182292	5.89e-18	-3.6158	0.000299	0.063302
Whole_Blood	ADTRP	6	11712287	11807279	0.206332	rs6933892	3.81	rs932344	0.0684	-5.74	3.673	635	8	lasso	0.0661	3.43e-07	-3.61412	0.000301	0.063302
Whole_Blood	RALGDS	9	135973107	136024721	0.071332	rs495828	8.13	rs129882	0.00085	-3.62	2.733	575	18	enet	-0.00135	0.478	-3.61293	0.000303	0.063302
Whole_Blood	CHMP3	2	86730554	86790602	0.059446	rs3815840	3.22	rs7584882	0.00192	-3.89	2.823	336	336	blup	0.0249	0.00138	-3.61	0.000306	0.063302
Whole_Blood	MAT2A	2	85766288	85771845	0.115639	rs1561198	6.06	rs7579665	0.0387	-4.69	3.744	480	4	lasso	0.0394	7.45e-05	-3.6	0.000323	0.064475
Whole_Blood	GPR4	19	46093022	46103011	0.074676	rs1548029	4.3	rs10445572	0.00169	4.1	-2.885	384	384	blup	0.0111	0.0242	-3.59328	0.000327	0.064475
Whole_Blood	PANK4	1	2439972	2458039	0.133488	rs2173049	3.784	rs12406506	0.0324	4.19	3.049	374	374	blup	0.0318	0.000342	3.59316	0.000327	0.064475
Whole_Blood	TRPC4AP	20	33590241	33680674	0.203219	rs17122844	-4.27	rs17092215	0.089028	-6.61	-3.559	342	5	lasso	0.085	7.18e-09	3.583	0.00034	0.066007
Whole_Blood	UFL1	6	96969471	97003152	0.136266	rs12530462	-4.29	rs1127175	0.0118	4.62	-3.199	423	423	blup	0.0437	3.14e-05	-3.57627	0.000349	0.066728
Whole_Blood	TAGLN2	1	159887897	159895522	0.042232	rs7551141	3.864	rs2789422	0.0694	-5.57	-3.656	526	3	lasso	0.0661	3.4e-07	3.56003	0.000371	0.068947
Whole_Blood	BCAP29	7	107220503	107263762	0.048965	rs10953541	-3.83	rs7785962	0.014	3.52	-3.559	375	1	lasso	0.00209	0.185	-3.559	0.000372	0.068947
Whole_Blood	ZNF652	17	47366568	47439478	0.203221	rs4643373	-4.48	rs16948048	-0.00138	3.43	3.243	351	351	blup	0.0185	0.00513	3.55557	0.000377	0.068947
Whole_Blood	RP11-212I21.4	16	55572112	55575749	0.089778	rs7189685	-4.14	rs13339550	0.00871	4.2	-3.424	669	4	lasso	0.0135	0.0145	-3.53307	0.000411	0.074092
Whole_Blood	GNGT2	17	47280153	47286762	0.085513	rs4643373	-4.48	rs4794029	0.0678	5.15	3.478	376	3	lasso	0.0656	3.81e-07	3.52474	0.000424	0.075359
Whole_Blood	RP3-462E2.3	12	112250597	112251224	0.096058	rs653178	6.66	rs16941667	0.0345	4.95	-3.108	211	3	lasso	0.0433	3.43e-05	-3.50742	0.000452	0.079219
Whole_Blood	GPATCH11	2	37311594	37326352	0.041672	rs11682782	-3.72	rs2075206	0.0174	3.99	-3.511	517	2	lasso	0.00933	0.0354	-3.5	0.000465	0.080381
Whole_Blood	SEC61A1	3	127770484	127790526	0.041291	rs2033445	3.64	rs2713585	-0.00194	-2.73	-0.575	396	396	blup	0.000126	0.307	3.49356	0.000477	0.081341
Whole_Blood	LRRK2	12	40590546	40763087	0.223971	rs2638259	-3.44	rs728623	0.0978	-6.58	3.325	537	537	blup	0.149	9.66e-15	-3.48492	0.000492	0.081857
Whole_Blood	DCAF16	4	17802278	17812381	0.062327	rs1459331	-3.98	rs7667864	0.0529	4.69	-3.625	380	3	lasso	0.0445	2.65e-05	-3.48455	0.000493	0.081857
Whole_Blood	BIRC7	20	61867235	61871859	0.341455	rs6090309	3.78	rs1075557	0.167237	8.59	-3.075	493	5	lasso	0.235	2.56e-23	-3.47914	0.000503	0.082433
Whole_Blood	RP11-104N10.1	16	89558425	89570868	0.074774	rs11643561	3.34	rs463701	0.00109	3.67	-1.811	424	424	blup	0.0186	0.00507	-3.46858	0.000523	0.08402
Whole_Blood	CLIC1P1	12	121352203	121352926	0.021697	rs7310409	3.98	rs735396	-0.00192	2.99	3.467	464	1	lasso	0.00339	0.135	3.467	0.000526	0.08402
Whole_Blood	RDX	11	110045605	110167447	0.089331	rs4754415	-2.73	rs11213366	0.00552	3.81	-1.707	389	17	enet	0.0149	0.0109	-3.45655	0.000547	0.085685
Whole_Blood	CNPY4	7	99717236	99723134	0.029758	rs13223792	3.93	rs4729561	0.0156	3.45	2.959	279	3	lasso	0.00905	0.0377	3.45532	0.00055	0.085685
Whole_Blood	FHL3	1	38462442	38471278	0.650679	rs11485595	4.359	rs4634868	0.406	12.29	-2.854	465	8	lasso	0.428	1.35e-46	-3.44802	0.000565	0.086948
Whole_Blood	SMAD3	15	67356101	67487533	0.081165	rs17293632	-5.26	rs17293632	0.00334	-4.04	-5.265	559	4	lasso	0.0103	0.0288	3.44183	0.000578	0.087281
Whole_Blood	RRAS2	11	14299472	14386052	0.012041	rs7948160	3.92	rs2915407	-0.00192	-3.22	3.552	378	5	lasso	0.0093	0.0357	-3.4405	0.000581	0.087281
Whole_Blood	MAPT	17	43971748	44105700	0.005075	rs8072451	3.43	rs8072451	-0.00272	-1.95	3.434	32	1	lasso	0.00763	0.0514	-3.434	0.000595	0.088333
Whole_Blood	CRHR1-IT1	17	43697694	43725582	0.31704	rs8072451	3.43	rs17689471	0.426	12.69	3.392	93	4	lasso	0.431	6.79e-47	3.40561	0.00066	0.09602
Whole_Blood	RP11-707O23.5	17	43678235	43679706	0.390528	rs8072451	3.43	rs17689471	0.535	14.18	3.392	111	3	lasso	0.542	2.47e-64	3.40502	0.000662	0.09602
Whole_Blood	RNF181	2	85822848	85824736	0.039087	rs1561198	6.06	rs11891495	0.0509	4.84	3.146	477	2	lasso	0.0459	2.02e-05	3.39	0.000708	0.10081
Whole_Blood	PAK1	11	77032752	77166982	0.044323	rs6592723	3.62	rs6592723	0.0142	-3.98	3.616	361	3	lasso	0.0135	0.0146	-3.38517	0.000711	0.10081
Whole_Blood	RP11-517P14.7	10	44018704	44020665	0.060197	rs10793513	-6.28	rs2505521	-0.0027	-3.23	2.211	463	28	enet	0.00659	0.0646	-3.38125	0.000722	0.101232
Whole_Blood	UVRAG	11	75526452	75854239	0.051728	rs606452	-4.04	rs606452	-0.00268	3.49	-4.038	441	9	enet	0.00381	0.122	-3.37098	0.000749	0.103864
Whole_Blood	UBE2Z	17	46985731	47006418	0.186675	rs4643373	-4.48	rs9894220	0.172	8.26	-3.49	394	7	lasso	0.175	3e-17	-3.36208	0.000774	0.105837
Whole_Blood	GMCL1	2	70056774	70108528	0.156466	rs13412112	4.42	rs10865380	0.0691	6.52	2.85	322	6	lasso	0.115	1.36e-11	3.36	0.00078	0.105837
Whole_Blood	RRP1B	21	45079429	45115958	0.078345	rs1454650	-3.5	rs2246602	0.0324	4.42	-3.062	409	5	lasso	0.0282	0.000715	-3.3474	0.000816	0.107847
Whole_Blood	RNF215	22	30773863	30817760	0.041566	rs9608859	-4.35	rs6006427	0.00415	3.79	-3.226	443	443	blup	0.00407	0.115	-3.34573	0.000821	0.107847
Whole_Blood	RNF103	2	86830516	86850989	0.054136	rs11127047	2.92	rs12714182	0.015	-3.96	1.396	306	306	blup	0.00859	0.0416	-3.34	0.000826	0.107847
Whole_Blood	RP11-981P6.1	12	89954906	89987798	0.076441	rs2681472	5.81	rs10858906	0.0067	4.08	4.62	359	359	blup	0.0139	0.0133	3.34297	0.000829	0.107847
Whole_Blood	C15orf26	15	81299374	81441516	0.063612	rs1879454	4.09	rs2683236	0.042	4.57	3.425	461	3	lasso	0.0384	9.16e-05	3.33839	0.000843	0.108549
Whole_Blood	RP11-85K15.2	14	35390064	35451721	0.107317	rs2295104	4.14	rs13379372	0.0293	-4.57	3.837	381	3	lasso	0.0603	1.11e-06	-3.33049	0.000867	0.110073
Whole_Blood	KCNK7	11	65360326	65363467	0.055656	rs557675	-3.95	rs749112	-0.00103	-3.17	-2.451	350	350	blup	-0.00225	0.675	3.32653	0.000879	0.110073
Whole_Blood	C4orf3	4	120218207	120225600	0.166828	rs2279506	-3.9	rs7678238	0.208	9.51	-3.103	443	22	enet	0.234	3.65e-23	-3.32613	0.000881	0.110073
Whole_Blood	ZNF592	15	85291866	85349659	0.047312	rs8023774	-4.32	rs4456483	-0.00128	2.98	-2.508	366	366	blup	0.00533	0.0859	-3.32192	0.000894	0.110602
Whole_Blood	RAD51D	17	33426811	33448541	0.012516	rs8065018	3.63	rs1564580	-0.00217	3.08	-3.319	424	1	lasso	0.013	0.0161	-3.319	0.000903	0.110631
Whole_Blood	LINC00853	1	47644944	47646011	0.047491	rs2245122	3.314	rs2245122	0.096	-6.11	3.314	421	1	lasso	0.0911	2.09e-09	-3.314	0.00092	0.110927
Whole_Blood	TBC1D12	10	96162261	96295687	0.056009	rs2281791	3.65	rs10509670	-0.000371	3.35	-2.035	334	334	blup	0.0146	0.0117	-3.31297	0.000923	0.110927
Whole_Blood	RP11-256L6.3	12	96390299	96405267	0.127826	rs12302993	-3.62	rs2660895	0.082	-6.26	-2.72	556	3	lasso	0.0752	5.4e-08	3.29885	0.000971	0.115595
Whole_Blood	N4BP2L2	13	33006554	33112970	0.049946	rs7328733	-4.91	rs11617920	-0.00254	2.96	-3.059	486	2	lasso	0.013488	0.0146	-3.2737	0.00106	0.125011
Whole_Blood	MLNR	13	49794474	49796513	0.039786	rs7998427	3.84	rs3764090	0.00149	2.92	3.26	457	2	lasso	0.003907	0.119	3.2604	0.00111	0.128505
Whole_Blood	RPRD1A	18	33564350	33647539	0.026974	rs4799840	-3.28	rs17739306	-0.00157	-2.93	-3.26	458	2	lasso	0.000857	0.252	3.26009	0.00111	0.128505
Whole_Blood	RP11-550I24.2	3	156893058	157098944	0.086314	rs9883103	3.57	rs9831830	0.0587	5.22	3.409	420	6	lasso	0.0407	5.77e-05	3.25414	0.00114	0.130779
Whole_Blood	RP11-361M10.3	15	72897524	72904667	0.015218	rs7164592	-3.43	rs16956602	-0.00262	-2.67	1.459	281	281	blup	0.011	0.0245	-3.23544	0.00121	0.134968
Whole_Blood	KANSL1-AS1	17	44270942	44274089	0.345658	rs8072451	3.43	rs17689471	0.532	14.11	3.392	29	14	enet	0.541	4.21e-64	3.23727	0.00121	0.134968
Whole_Blood	HP	16	72088491	72094954	0.240252	rs2000999	3.66	rs9941087	0.0302	-5.26	2.894	359	5	lasso	0.0947	9.72e-10	-3.23321	0.00122	0.134968
Whole_Blood	SSH1	12	109176466	109251366	0.146261	rs17258759	3.13	rs1106911	0.0486	5.49	2.457	439	439	blup	0.0613	9.1e-07	3.23079	0.00123	0.134968
Whole_Blood	DND1P1	17	43663237	43664295	0.375499	rs8072451	3.43	rs17689471	0.47	13.26	3.392	120	4	lasso	0.474	3.35e-53	3.2309	0.00123	0.134968
Whole_Blood	HELLS	10	96305547	96373662	0.066523	rs2281791	3.65	rs3740358	0.0557	4.83	3.528	351	351	blup	0.0543	3.74e-06	3.22529	0.00126	0.135734
Whole_Blood	POLR2D	2	128603840	128615731	0.09667	rs12617108	3.19	rs3816127	0.0635	-4.95	-3.145	371	3	lasso	0.0571	2.12e-06	3.23	0.00126	0.135734
Whole_Blood	CCDC92	12	124403207	124457378	0.069203	rs7311233	-3.22	rs4930726	0.0241	4.15	-2.667	436	4	lasso	0.0371	0.000118	-3.21981	0.00128	0.135734
Whole_Blood	RP11-353N4.2	1	149646785	149649302	0.013681	rs3736082	3.221	rs3736082	-0.00202	2.57	3.221	68	1	lasso	0.000728	0.261	3.221	0.00128	0.135734
Whole_Blood	COG5	7	106842975	107204402	0.30739	rs10953541	-3.83	rs11535285	0.354	11.45	3.191	373	15	enet	0.34	4.2e-35	3.21465	0.001306	0.136619
Whole_Blood	RNF112	17	19314438	19320589	0.241531	rs12602286	3.12	rs7502682	0.118	6.89	2.899	272	6	lasso	0.1	3e-10	3.21355	0.00131	0.136619
Whole_Blood	PACS1	11	65837925	66012218	0.144088	rs557675	-3.95	rs11227403	0.0707	-6.21	1.773	361	361	blup	0.0806	1.8e-08	-3.2096	0.001329	0.137464
Whole_Blood	RP5-1142A6.8	16	88809175	88812156	0.031422	rs12445547	-3.62	rs7206699	0.00114	-3.28	-3.199	392	1	lasso	0.00599	0.074	3.199	0.00138	0.141579
Whole_Blood	SMIM5	17	73629514	73637484	0.062811	rs3760128	-3.2	rs4393627	0.0107	3.41	-2.616	338	3	lasso	0.0107	0.0264	-3.18358	0.00145	0.147561
Whole_Blood	C22orf26	22	46445358	46450024	0.00136	rs6007662	3.03	rs7289457	0.00282	-2.74	1.542	458	458	blup	-0.00141	0.487	-3.17721	0.001487	0.150037
Whole_Blood	ARL8A	1	202102721	202113869	0.105636	rs8024	4.172	rs7551879	-0.00244	-2.94	-0.509	395	395	blup	-0.00224	0.673	-3.17341	0.00151	0.150037
Whole_Blood	POLR2B	4	57844990	57896565	0.066675	rs7687767	4.15	rs2227901	-0.00113	-4.02	3.991	546	9	enet	0.00457	0.102	-3.17193	0.00151	0.150037
Whole_Blood	SCAMP5	15	75249806	75313837	0.10265	rs2472299	3.34	rs3850093	0.00365	3.11	-1.612	268	268	blup	0.00827	0.0447	-3.16586	0.00155	0.152808
Whole_Blood	RPL23A	17	27046411	27051365	0.035217	rs614877	-3.33	rs16963468	-0.00267	-2.88	-2.55	317	317	blup	0.000359	0.288	3.16165	0.00157	0.153369
Whole_Blood	S100A1	1	153600402	153604509	0.126297	rs10494303	3.475	rs7934	0.11	6.73	-3.16	408	1	lasso	0.108	6.43e-11	-3.16	0.00158	0.153369
Whole_Blood	LMF1	16	903634	1020999	0.215256	rs12448994	-3.32	rs12448994	0.0789	5.97	-3.324	448	5	lasso	0.112	2.7e-11	-3.15495	0.00161	0.154654
Whole_Blood	RP11-352G18.2	15	66607252	66624041	0.101664	rs11638893	3.29	rs7164231	0.0107	3.55	1.574	506	506	blup	0.0204	0.00348	3.15189	0.00162	0.154654
Whole_Blood	RP11-33B1.4	4	120330488	120331388	0.181622	rs2279506	-3.9	rs10518328	0.211	9.39	-3.15	440	2	lasso	0.208	1.76e-20	-3.15115	0.00163	0.154654
Whole_Blood	EIF2B2	14	75469614	75476292	0.184952	rs12889472	-3.69	rs175040	0.182	-8.68	-3.361	415	9	enet	0.188	1.58e-18	3.13858	0.001698	0.159841
Whole_Blood	S100A13	1	153591263	153603836	0.167892	rs10494303	3.475	rs7345	0.189	8.61	-3.218	406	2	lasso	0.181	8.32e-18	-3.13583	0.00171	0.159841
Whole_Blood	MGLL	3	127407909	127542051	0.031972	rs2033445	3.64	rs9882664	0.00317	3.37	3.367	395	395	blup	0.000206	0.3	3.125	0.00178	0.16516
Whole_Blood	AC116407.2	17	30506379	30506885	0.005514	rs17182658	-3.12	rs17182658	0.00808	-3.28	-3.118	302	1	lasso	0.0281	0.000732	3.118	0.00182	0.167639
Whole_Blood	BMS1P4	10	75475601	75490196	0.01715	rs4691	-3.32	rs9664184	0.000352	-2.8	-0.286	248	248	blup	-0.000301	0.346	3.10944	0.00187	0.169766
Whole_Blood	OR2W3	1	248058859	248060449	0.324433	rs12122076	-3.637	rs10749636	0.0304	-6.25	2.635	465	27	enet	0.115	1.4e-11	-3.10955	0.00187	0.169766
Whole_Blood	LRRC37A4P	17	43578685	43627701	0.592944	rs8072451	3.43	rs16940665	0.621	-15.3	3.344	138	29	enet	0.635	2.2e-82	-3.10731	0.00189	0.170357
Whole_Blood	DPH1	17	1933404	1945898	0.029096	rs2760740	4.83	rs8065878	0.0595	4.84	3.102	465	1	lasso	0.0536	4.25e-06	3.102	0.00192	0.170882
Whole_Blood	RP4-647J21.1	7	44998598	45000508	0.374468	rs1859592	3.46	rs10951781	0.213	9.1	2.456	434	18	enet	0.229	1.2e-22	3.09957	0.001938	0.170882
Whole_Blood	RP11-350G8.5	1	154374804	154379040	0.018113	rs4845618	5.284	rs10494303	0.00707	-2.85	3.475	408	408	blup	0.0241	0.00165	-3.09971	0.00194	0.170882
Whole_Blood	ATP5G1	17	46970127	46973233	0.02411	rs4643373	-4.48	rs11079844	0.02	3.45	-2.845	390	390	blup	0.00222	0.178	-3.09735	0.00195	0.170882
Whole_Blood	CCDC30	1	42929001	43120335	0.063967	rs3828155	3.719	rs12039696	0.0295	-4.33	-2.786	340	340	blup	0.034	0.000221	3.0942	0.00197	0.171444
Whole_Blood	POLDIP2	17	26674036	26684545	0.049863	rs614877	-3.33	rs4795434	0.0196	-4.11	-3.075	271	2	lasso	0.0159	0.00883	3.07252	0.00212	0.183235
Whole_Blood	RP11-33B1.1	4	120375946	120473180	0.256501	rs2279506	-3.9	rs7654587	0.395	-12.21	-3.225	419	14	enet	0.395	4.14e-42	3.06982	0.00214	0.183705
Whole_Blood	MUC1	1	155158300	155162707	0.150872	rs960182	2.609	rs4971059	0.000142	4.23	-2.185	339	24	enet	0.0332	0.000261	-3.06054	0.00221	0.188432
Whole_Blood	SERGEF	11	17809595	18034709	0.03659	rs172424	3.04	rs2283238	0.00293	3.26	2.317	489	489	blup	0.000852	0.253	3.0525	0.002269	0.191374
Whole_Blood	CEP76	18	12661832	12701112	0.035982	rs8088786	3.14	rs12457903	-0.00213	3.07	3.135	388	2	lasso	0.000292	0.293	3.05137	0.00228	0.191374
Whole_Blood	SURF1	9	136218610	136223552	0.19172	rs495828	8.13	rs3118667	0.005173	4.64	-1.742	603	23	enet	0.0604	1.1e-06	-3.0498	0.00229	0.191374
Whole_Blood	PSMD14	2	162164549	162268228	0.015458	rs13004784	-3.84	rs10490567	-0.0027	2.94	3.035	384	2	lasso	0.00344	0.133	3.04	0.00236	0.194646
Whole_Blood	AC098820.3	2	217343753	217352966	0.045736	rs1861628	3.29	rs17773965	0.00199	3.79	3.158	499	4	lasso	0.00721	0.0563	3.04	0.00236	0.194646
Whole_Blood	MPI	15	75182346	75191798	0.171474	rs2472299	3.34	rs11072511	0.142	-7.77	2.558	278	8	lasso	0.182	6.61e-18	-3.03647	0.00239	0.195391
Whole_Blood	SNAPIN	1	153631130	153634306	0.06075	rs10494303	3.475	rs3795396	0.0668	-5.12	-3.239	404	2	lasso	0.0529	4.97e-06	3.03623	0.0024	0.195391
Whole_Blood	HAX1	1	154244987	154248351	0.023049	rs4845618	5.284	rs35138279	0.0394	4.18	-3.031	353	1	lasso	0.0217	0.00267	-3.031	0.00244	0.196633
Whole_Blood	MEX3C	18	48700920	48744674	0.014203	rs1656749	-3.79	rs16953789	-0.00121	-2.87	1.313	409	2	lasso	0.000892	0.25	-3.02977	0.00245	0.196633
Whole_Blood	GAB2	11	77926343	78129394	0.025707	rs530588	3.74	rs7106080	0.00324	3.07	-2.946	391	2	lasso	0.00767	0.051	-3.02799	0.002462	0.196633
Whole_Blood	SLC44A4	6	31830969	31846823	0.03216	rs605203	-3	rs605203	-0.002566	3.35	-3.004	227	2	lasso	0.00552	0.0822	-3.0207	0.00252	0.199999
Whole_Blood	CRTAC1	10	99624757	99790585	0.019214	rs7899632	-3.14	rs1983864	0.00164	-3.18	-3.018	508	1	lasso	0.00427	0.109	3.018	0.00254	0.200327
Whole_Blood	ZNF236	18	74534563	74682683	0.087552	rs9946055	3.4	rs11150968	-0.00229	-3.6	1.319	660	660	blup	-0.000554	0.373	-3.01217	0.00259	0.203001
Whole_Blood	RTN3P1	4	146296695	146297405	0.005791	rs12648228	-3.65	rs10010535	-0.00235	-2.72	-3.008	283	1	lasso	-7.33e-05	0.325	3.008	0.00263	0.204864
Whole_Blood	RP11-378J18.3	1	222763276	222766374	0.036014	rs17163358	-6.711	rs2936031	0.0225	-3.8	-3.266	332	2	lasso	0.0165	0.00787	3.00389	0.00267	0.206704
Whole_Blood	PER3	1	7844380	7905237	0.093783	rs228690	-3.286	rs10462018	0.016	-4.14	1.754	458	2	lasso	0.0297	0.000524	-2.99426	0.00275	0.208063
Whole_Blood	ANXA4	2	69871557	70053596	0.363244	rs13412112	4.42	rs7424572	0.16	-7.8	2.71	328	17	enet	0.142	4.68e-14	-2.99	0.00275	0.208063
Whole_Blood	ZFP36L2	2	43449541	43453748	0.050707	rs1549723	3.53	rs13430791	-0.00241	-3.54	2.44	496	496	blup	0.0195	0.00423	-2.99	0.00276	0.208063
Whole_Blood	CASQ1	1	160160285	160171676	0.223874	rs7551141	3.864	rs10797062	0.235	9.36	-2.992	515	1	lasso	0.234	3.72e-23	-2.992	0.00277	0.208063
Whole_Blood	AC010733.5	2	61165339	61165739	0.058436	rs1510478	2.65	rs17539290	0.0072	-4.02	-2.42	351	8	enet	0.00929	0.0358	2.99	0.00277	0.208063
Whole_Blood	CHMP2B	3	87276421	87304698	0.125193	rs17023774	3.45	rs1488360	0.0844	5.88	2.975	339	1	lasso	0.0714	1.18e-07	2.975	0.00293	0.218779
Whole_Blood	SNRPC	6	34725183	34741571	0.052746	rs9462027	3.83	rs6941453	0.00083	-3.27	1.286	357	357	blup	0.00785	0.0489	-2.9668	0.00301	0.222345
Whole_Blood	FAM177A1	14	35514113	35582336	0.289548	rs2295104	4.14	rs799488	0.142	7.68	-1.326	373	373	blup	0.192	6.41e-19	-2.96643	0.003013	0.222345
Whole_Blood	KDM4B	19	4969125	5153606	0.08283	rs7249084	2.92	rs2602698	0.00328	-4.01	2.379	419	15	enet	0.0427	3.82e-05	-2.96248	0.00305	0.223767
Whole_Blood	RP11-283I3.6	12	383120	386289	0.120067	rs525381	-3.62	rs579526	0.0588	-5.44	-2.039	343	343	blup	0.0618	8.23e-07	2.95736	0.0031	0.226121
Whole_Blood	AFF3	2	100162323	100759201	0.083123	rs2309814	3.35	rs6542920	0.053	5.57	2.68	458	6	enet	0.0427	3.83e-05	2.95	0.00318	0.229377
Whole_Blood	TBC1D10A	22	30687979	30723035	0.074265	rs9608859	-4.35	rs2097919	0.00236	3.5	1.949	430	430	blup	0.00875	0.0402	2.94964	0.003181	0.229377
Whole_Blood	ATP1A4	1	160121360	160156767	0.706743	rs7551141	3.864	rs10797062	0.463	13.12	-2.992	515	8	lasso	0.448	2.21e-49	-2.94688	0.00321	0.230153
Whole_Blood	TPP2	13	103249353	103331521	0.064104	rs1886925	-3.05	rs756040	-0.00078	4.14	2.079	687	687	blup	0.001794	0.198	2.9451	0.00323	0.230279
Whole_Blood	CAV2	7	115927434	116148595	0.040486	rs9791626	2.98	rs2742129	0.00121	3.87	-1.462	372	372	blup	0.00858	0.0417	-2.94255	0.003255	0.230758
Whole_Blood	C6orf211	6	151773422	151791236	0.072097	rs1738586	3.63	rs1336981	-0.00224	-3.35	0.273	569	569	blup	0.0112	0.0236	2.938	0.0033	0.232641
Whole_Blood	SPRYD7	13	50486842	50510626	0.028442	rs7998427	3.84	rs7336812	0.000729	-2.88	-0.844	406	406	blup	-0.000606	0.378	2.9344	0.00334	0.234153
Whole_Blood	LINC00189	21	30565801	30660526	0.105033	rs8131103	4.42	rs2142206	0.0247	5.68	-1.947	453	15	enet	0.0563	2.49e-06	-2.9313	0.00338	0.235046
Whole_Blood	TRIM54	2	27505260	27530267	0.002695	rs1124649	-3.68	rs4665943	-0.000396	2.71	-2.224	311	311	blup	0.00303	0.147	-2.93	0.00339	0.235046
Whole_Blood	FCHSD2	11	72547790	72853306	0.015633	rs12803589	2.92	rs12803589	-0.00257	-2.99	2.923	302	1	lasso	0.00405	0.115	-2.923	0.003467	0.23854
Whole_Blood	PROCA1	17	27030215	27038872	0.140917	rs614877	-3.33	rs28548383	0.106	-7.31	-2.682	316	3	lasso	0.136	1.61e-13	2.91995	0.0035	0.23854
Whole_Blood	SLC22A1	6	160542821	160579750	0.399611	rs2048327	5.48	rs7753051	0.185	-8.31	1.468	544	29	enet	0.181	7.51e-18	-2.91911	0.00351	0.23854
Whole_Blood	RHPN1	8	144451057	144466390	0.174129	rs7835528	-3.52	rs12676064	0.00928	-4.21	-3.053	367	5	lasso	-0.000333	0.349	2.91859	0.003516	0.23854
Whole_Blood	PEPD	19	33877856	34012700	0.033506	rs3786934	4.04	rs8111294	-0.00273	3.2	-1.474	467	467	blup	0.00428	0.109	-2.90784	0.00364	0.245632
Whole_Blood	HES4	1	934342	935552	0.171157	rs4970383	-2.939	rs3934834	0.0372	5.13	-2.168	190	3	lasso	0.095	9.24e-10	-2.8997	0.00374	0.250377
Whole_Blood	ADAM1B	12	112364822	112366821	0.067763	rs653178	6.66	rs7294623	0.0243	3.77	-3.648	191	191	blup	0.0234	0.00188	-2.89833	0.00375	0.250377
Whole_Blood	KBTBD11	8	1922044	1955102	0.092632	rs9314445	-3.04	rs9314445	0.0165	4.44	-3.045	700	3	lasso	0.0121	0.0194	-2.89668	0.003771	0.250454
Whole_Blood	RP11-74E22.6	17	2591767	2592254	0.279657	rs8065650	4.64	rs1109451	0.275	-10.11	2.893	440	1	lasso	0.274	1.79e-27	-2.893	0.00382	0.251743
Whole_Blood	OTOF	2	26680071	26781566	0.029954	rs1124649	-3.68	rs3769134	-0.00259	-3.07	-2.776	362	362	blup	0.003	0.148	2.89	0.00387	0.251743
Whole_Blood	NXNL2	9	91150016	91199189	0.121825	rs3010862	3.67	rs11142298	0.037556	4.47	-3.09	409	3	lasso	0.0247	0.00146	-2.88824	0.00387	0.251743
Whole_Blood	CCDC167	6	37450696	37467698	0.155884	rs4714068	3.69	rs1757188	0.0658	-5.77	2.843	497	38	enet	0.0598	1.23e-06	-2.88729	0.00389	0.251743
Whole_Blood	HMG20A	15	77712754	77777949	0.032884	rs12438566	-3.69	rs8032071	-0.00272	3.03	3.265	326	2	lasso	0.00116	0.233	2.88594	0.0039	0.251743
Whole_Blood	RP11-701P16.2	4	185734773	185742443	0.0397	rs2797507	3.06	rs4069938	-0.00258	3.35	2.883	500	1	enet	0.000826	0.254	2.883	0.00394	0.251743
Whole_Blood	ING1	13	111365083	111373421	0.126809	rs4773144	5.24	rs9521924	0.00791	-4.23	2.595	680	680	blup	0.024586	0.00149	-2.8824	0.00395	0.251743
Whole_Blood	LRRC37A	17	44370099	44415160	0.563335	rs8072451	3.43	rs199498	0.0759	6.33	2.188	79	8	lasso	0.278	6.16e-28	2.88201	0.00395	0.251743
Whole_Blood	RP11-552F3.10	17	73893141	73896229	0.052451	rs9907921	-3.28	rs9900122	0.000741	-3.55	-2.875	391	1	lasso	0.0046	0.102	2.875	0.00404	0.256055
Whole_Blood	PAQR4	16	3019246	3023490	0.114541	rs4149775	3.11	rs7187296	0.0729	5.3	2.506	343	3	lasso	0.0763	4.28e-08	2.87059	0.0041	0.256055
Whole_Blood	MCM4	8	48872745	48890720	0.011944	rs7003908	-2.58	rs16930230	-0.00181	2.92	-2.444	188	12	enet	0.000567	0.272	-2.86948	0.004111	0.256055
Whole_Blood	UBOX5-AS1	20	3087559	3131513	0.036081	rs6051855	-3.04	rs678963	-0.00137	-3.14	0.449	440	9	enet	0.00514	0.0896	-2.86701	0.00414	0.256055
Whole_Blood	RPL13	16	89627065	89630950	0.140865	rs11643561	3.34	rs7196903	0.0614	-5.64	2.922	450	8	lasso	0.0577	1.86e-06	-2.86532	0.00417	0.256055
Whole_Blood	AC016753.7	2	85718053	85718903	0.183595	rs1561198	6.06	rs960066	0.108	-7.09	2.259	474	3	lasso	0.111	3.45e-11	-2.86	0.00417	0.256055
Whole_Blood	TSPAN3	15	77336359	77376326	0.358922	rs12438566	-3.69	rs11630497	0.183	-8.6	-2.971	255	5	lasso	0.202	6.19e-20	2.86415	0.00418	0.256055
Whole_Blood	ATP6V0A1	17	40610862	40674629	0.05811	rs2301647	-4.65	rs4796664	-0.00259	3.34	0.925	254	254	blup	0.00117	0.233	2.86434	0.00418	0.256055
Whole_Blood	CDIP1	16	4560676	4588829	0.104826	rs4785966	3.68	rs1641866	0.0786	-5.68	2.777	428	3	lasso	0.0537	4.19e-06	-2.86127	0.00422	0.257257
Whole_Blood	RP11-410E4.1	2	187219299	187221500	5.8e-05	rs13422838	3.5	rs2595380	0.00148	-2.83	2.857	293	2	lasso	0.000514	0.276	-2.86	0.00427	0.258389
Whole_Blood	SNX1	15	64386322	64438289	0.141979	rs16947945	-3.17	rs12591947	0.0336	5.97	-2.335	292	8	enet	0.0906	2.28e-09	-2.85491	0.0043	0.258389
Whole_Blood	RBM18	9	124999903	125023787	0.051622	rs3119774	-2.9	rs7864293	-0.002197	-4.03	2.512	543	19	enet	0.00539	0.0847	-2.85496	0.0043	0.258389
Whole_Blood	PPP1R3G	6	5085720	5087455	0.146433	rs4560685	4.35	rs1247000	0.074	5.6	-2.725	635	3	lasso	0.0541	3.87e-06	-2.85304	0.00433	0.258959
Whole_Blood	LINC01057	1	95104017	95285837	0.075231	rs12743267	-5.111	rs3886314	0.00678	3.89	-2.902	525	3	lasso	0.00746	0.0533	-2.84981	0.00437	0.260082
Whole_Blood	RP11-256L6.2	12	96419101	96421749	0.15396	rs12302993	-3.62	rs2660900	0.0541	-5.25	-2.934	556	4	lasso	0.043	3.59e-05	2.84899	0.00439	0.260082
Whole_Blood	AGAP7	10	51464162	51486327	0.25966	rs4630241	-3.07	rs2611512	0.154	-8.2	-2.898	70	15	enet	0.177	1.89e-17	2.84629	0.00442	0.260635
Whole_Blood	KAT2A	17	40265126	40273376	0.02628	rs2301647	-4.65	rs1122326	0.0236	-3.37	2.842	321	1	lasso	0.00716	0.057	-2.842	0.00448	0.261844
Whole_Blood	AC022182.2	8	61850264	61852430	0.026422	rs13280121	-3.09	rs2272727	0.00303	-3.51	2.664	414	2	lasso	-0.000727	0.392	-2.84211	0.004482	0.261844
Whole_Blood	GLO1	6	38643701	38670917	0.186203	rs10947786	-5.63	rs12206647	0.0869	-6.37	-2.991	559	8	lasso	0.113	1.99e-11	2.83965	0.00452	0.262043
Whole_Blood	RP11-259G18.3	17	44336917	44337972	0.33213	rs8072451	3.43	rs169201	0.579	14.6	2.824	66	25	enet	0.602	2.02e-75	2.8377	0.00454	0.262043
Whole_Blood	GEMIN8P4	1	90459152	90459880	0.025654	rs1938033	-2.846	rs7518543	-0.0014	-2.96	-2.837	399	1	lasso	0.0211	0.00303	2.837	0.00455	0.262043
Whole_Blood	CCNL1	3	156864297	156878549	0.138179	rs9883103	3.57	rs16827322	0.116	6.97	3.297	422	422	blup	0.12	4.98e-12	2.83562	0.00457	0.262043
Whole_Blood	SFXN2	10	104474295	104503249	0.094294	rs1004467	-5.37	rs2902548	0.0697	-5.31	-3.528	364	17	enet	0.0586	1.57e-06	2.83299	0.00461	0.262043
Whole_Blood	RP11-260M2.1	2	210893141	210893880	0.027782	rs13404188	2.89	rs4673518	0.00585	3.6	2.804	274	2	lasso	0.00498	0.093	2.83	0.00461	0.262043
Whole_Blood	DHX58	17	40253422	40264751	0.230822	rs2301647	-4.65	rs1122326	0.101	-6.76	2.842	321	8	lasso	0.123	2.66e-12	-2.82974	0.00466	0.263697
Whole_Blood	DAGLB	7	6448760	6487643	0.503418	rs836472	-3.04	rs12537894	0.367	11.78	-2.892	305	10	lasso	0.365	3.41e-38	-2.82734	0.004694	0.264436
Whole_Blood	TCF19	6	31126319	31131992	0.13376	rs2523591	3.29	rs2233976	0.0324	4.77	3.224	176	6	lasso	0.0581	1.74e-06	2.8237	0.00475	0.266401
Whole_Blood	RP11-452H21.1	11	78035804	78155095	0.006044	rs530588	3.74	rs11237522	-0.000581	-2.56	-2.838	382	382	blup	-0.000463	0.363	2.81922	0.004814	0.268796
Whole_Blood	WIZ	19	15532319	15560762	0.047557	rs6512067	4.97	rs2305800	-0.00266	-2.97	2.815	548	1	lasso	0.00459	0.102	-2.815	0.00488	0.269242
Whole_Blood	USP35	11	77899869	77925757	0.030973	rs530588	3.74	rs2450138	0.0178	3.74	-2.689	350	2	lasso	0.0127	0.0174	-2.81479	0.004881	0.269242
Whole_Blood	BCAR1	16	75262928	75301951	0.076659	rs8047814	-3.52	rs4888432	0.0223	4.48	-2.013	380	7	enet	0.0382	9.54e-05	-2.81193	0.00492	0.269242
Whole_Blood	C20orf24	20	35234137	35240720	0.052174	rs709050	2.91	rs1046383	-0.001168	-2.79	2.811	194	1	lasso	0.0135	0.0145	-2.811	0.00494	0.269242
Whole_Blood	COMMD2	3	149456257	149470286	0.026809	rs13325622	3.05	rs6783790	-0.00231	2.84	2.973	478	9	enet	0.00394	0.118	2.81062	0.00494	0.269242
Whole_Blood	RP11-259G18.2	17	44320972	44322410	0.31219	rs8072451	3.43	rs199451	0.517	13.81	2.869	59	23	enet	0.521	9.93e-61	2.81014	0.00495	0.269242
Whole_Blood	ORC4	2	148688394	148778463	0.015604	rs1528836	3.89	rs12691757	-0.00238	-2.68	1.739	329	329	blup	-0.00206	0.621	2.8	0.00506	0.273322
Whole_Blood	AC087294.2	17	21121402	21133348	0.011808	rs7213257	2.82	rs8080379	0.00684	3.48	2.801	216	1	lasso	0.0025	0.167	2.801	0.00509	0.273322
Whole_Blood	S1PR5	19	10623623	10628607	0.064951	rs11880628	-4.81	rs10407947	0.0513	4.79	-0.3	373	8	enet	0.036	0.000148	-2.80131	0.00509	0.273322
Whole_Blood	IP6K1	3	49761727	49823975	0.023579	rs9875617	-3.97	rs762707	-0.00258	-3.49	-1.3	323	323	blup	-0.00179	0.559	-2.79764	0.00515	0.274119
Whole_Blood	BECN1	17	40963673	40985367	0.193884	rs2301647	-4.65	rs4792952	-0.00101	3.31	1.11	257	28	enet	0.0246	0.00147	2.79691	0.00516	0.274119
Whole_Blood	TANK	2	161993419	162092732	0.114055	rs13004784	-3.84	rs10184811	-0.00268	3.07	-1.79	364	25	enet	0.00708	0.058	-2.8	0.00517	0.274119
Whole_Blood	C12orf45	12	105380088	105443515	0.052835	rs12811509	3.35	rs4630370	-0.00097	-2.88	1.079	750	750	blup	-0.000207	0.337	-2.79222	0.00523	0.27614
Whole_Blood	B3GNT5	3	182971032	183016292	0.004226	rs1403476	-3.58	rs4630966	0.0193	-3.6	1.636	380	7	enet	0.00496	0.0934	-2.79002	0.00527	0.277092
Whole_Blood	KHK	2	27309615	27323465	0.21546	rs1124649	-3.68	rs3769139	0.173	8.12	-2.494	313	17	enet	0.168	1.42e-16	-2.78	0.00536	0.280655
Whole_Blood	RP11-977G19.11	12	56693926	56708592	0.081323	rs2695782	-4.1	rs2066819	-0.00242	-3.43	-3.248	261	261	blup	0.00651	0.0658	2.77831	0.00546	0.283538
Whole_Blood	KLF4	9	110247133	110252763	0.023458	rs1967604	4.22	rs10978992	-0.002702	3.2	2.769	600	2	lasso	0.00778	0.0497	2.77867	0.00546	0.283538
Whole_Blood	SNORD68	16	89627842	89627925	0.017317	rs11643561	3.34	rs2019604	0.0206	-3.76	2.777	451	1	lasso	0.0327	0.000286	-2.777	0.00549	0.283927
Whole_Blood	GIT1	17	27900487	27921072	0.268327	rs2289629	3.58	rs894606	0.108	-6.61	-2.309	316	26	enet	0.134	2.4e-13	2.77355	0.00554	0.285344
Whole_Blood	RP11-159J3.1	16	28251014	28251989	0.035182	rs12448379	-2.81	rs7191516	0.0221	4.03	-2.795	320	2	lasso	0.00676	0.0623	-2.77065	0.00559	0.286335
Whole_Blood	BTBD19	1	45274154	45279801	0.150397	rs17388318	2.773	rs2295997	0.0234	4.26	-1.38	343	343	blup	0.0331	0.000266	-2.76833	0.00563	0.286335
Whole_Blood	TRAF4	17	27071002	27077974	0.005906	rs614877	-3.33	rs968726	-0.00267	2.94	-1.595	319	319	blup	-0.000106	0.328	-2.76818	0.00564	0.286335
Whole_Blood	PAM16	16	4381550	4405608	0.156755	rs4785966	3.68	rs3848371	0.0574	-5.41	2.465	404	6	lasso	0.0754	5.18e-08	-2.76756	0.00565	0.286335
Whole_Blood	TMEM199	17	26684604	26690705	0.06473	rs614877	-3.33	rs4795434	0.0343	-4.38	-3.075	271	4	lasso	0.0181	0.00557	2.76463	0.0057	0.286526
Whole_Blood	UPK3A	22	45680863	45691755	0.19155	rs2673087	3.22	rs2742624	0.0925	-7.16	2.207	629	19	enet	0.16	8.92e-16	-2.7632	0.005724	0.286526
Whole_Blood	AF001548.5	16	15820531	15826850	0.513518	rs7192541	-3.12	rs16967494	0.47	13.21	2.697	457	5	lasso	0.47	1.31e-52	2.76259	0.00573	0.286526
Whole_Blood	GTPBP4	10	1034338	1065876	0.084516	rs6560714	-3.74	rs11253536	0.0045	3.71	-0.815	502	502	blup	0.00123	0.229	-2.76052	0.00577	0.286526
Whole_Blood	B4GALT5	20	48249482	48330415	0.036928	rs3787327	-3.5	rs6063427	0.004278	3.39	-2.068	433	433	blup	-0.00145	0.495	-2.75929	0.00579	0.286526
Whole_Blood	IER5L	9	131937835	131940540	0.049277	rs2282179	-3.1	rs15676	-0.001669	3.29	-2.782	401	2	lasso	0.00469	0.0993	-2.75972	0.00579	0.286526
Whole_Blood	SCARB1	12	125261402	125367214	0.118515	rs10846722	4.17	rs4499094	0.00988	3.85	-2.09	527	5	enet	0.0158	0.00894	-2.75398	0.00589	0.289805
Whole_Blood	RP11-219G17.4	17	76257430	76274573	0.181517	rs4789546	-3.58	rs1109279	0.0778	5.84	-2.511	497	4	lasso	0.088	3.93e-09	-2.75249	0.00591	0.289805
Whole_Blood	PLAUR	19	44150247	44174699	0.121672	rs2682594	3.3	rs8113515	0.0329	-4.21	-1.96	420	420	blup	0.0167	0.00751	2.75025	0.00595	0.289805
Whole_Blood	ZSWIM8	10	75545340	75561551	0.015102	rs4691	-3.32	rs11000897	-0.00271	-2.82	2.75	241	1	lasso	0.00184	0.196	-2.75	0.00596	0.289805
Whole_Blood	NLE1	17	33455772	33469334	0.221791	rs8065018	3.63	rs16970673	0.153	7.75	-2.546	422	10	enet	0.14	7.37e-14	-2.74744	0.00601	0.289805
Whole_Blood	KDM1A	1	23345941	23410182	0.005445	rs641032	3.98	rs2817896	-0.0012	2.51	-0.219	379	379	blup	0.00225	0.177	-2.74734	0.00601	0.289805
Whole_Blood	GAL3ST4	7	99756867	99766373	0.041138	rs13223792	3.93	rs1061230	-0.00272	3.22	2.638	277	4	lasso	-0.00162	0.523	2.74597	0.006033	0.289805
Whole_Blood	MNDA	1	158801107	158819296	0.170342	rs1102020	3.065	rs703151	0.107	-6.53	2.875	482	4	lasso	0.0996	3.54e-10	-2.74563	0.00604	0.289805
Whole_Blood	ZNF595	4	53179	88099	0.087243	rs10002733	2.9	rs10002733	0.0321	4.32	2.901	142	142	blup	0.038	9.84e-05	2.74135	0.00612	0.290237
Whole_Blood	DYNLRB1	20	33104214	33128762	0.055065	rs17122844	-4.27	rs17092148	0.013301	3.22	-2.737	300	1	lasso	0.0103	0.0289	-2.737	0.0062	0.290237
Whole_Blood	BTD	3	15642848	15687329	0.055208	rs17041602	2.93	rs12638270	0.000211	3.63	-2.146	397	3	enet	-0.000799	0.401	-2.73715	0.0062	0.290237
Whole_Blood	VAMP5	2	85811531	85820535	0.120214	rs1561198	6.06	rs13429968	0.0953	-6.17	2.574	478	3	lasso	0.0938	1.19e-09	-2.74	0.00622	0.290237
Whole_Blood	HEY1	8	80676245	80680098	0.143846	rs2457398	2.71	rs2457398	0.08	5.8	2.713	391	3	lasso	0.0833	1.03e-08	2.73379	0.006261	0.290237
Whole_Blood	PDE12	3	57542003	57552571	0.025748	rs17058639	3.06	rs11130567	-0.0026	-2.97	-2.026	359	359	blup	0.00485	0.0959	2.73355	0.00627	0.290237
Whole_Blood	MED23	6	131895106	131949369	0.225268	rs2446213	3.63	rs3843995	0.135	-7.39	2.751	396	4	lasso	0.142	4.12e-14	-2.7315	0.0063	0.290237
Whole_Blood	LCN12	9	139844003	139849949	0.078825	rs28664164	-3.24	rs4880078	-0.002162	3.88	-0.828	386	386	blup	0.01	0.0307	-2.73076	0.00632	0.290237
Whole_Blood	NDE1	16	15737124	15820210	0.215632	rs7192541	-3.12	rs16967494	0.198	-8.57	2.697	411	4	lasso	0.193	4.83e-19	-2.72745	0.00638	0.290237
Whole_Blood	ITPKA	15	41785591	41795747	0.11396	rs12440045	-4.12	rs1648854	-0.00254	3.32	2.658	329	329	blup	0.00531	0.0862	2.72696	0.00639	0.290237
Whole_Blood	PTRF	17	40554470	40575535	0.010292	rs2301647	-4.65	rs630539	-0.00238	2.71	2.343	258	258	blup	-0.00262	0.842	2.72713	0.00639	0.290237
Whole_Blood	JHDM1D-AS1	7	139877061	139879440	0.187241	rs2286198	-5.07	rs886645	0.05	-4.55	-0.291	470	4	lasso	0.0582	1.71e-06	2.72641	0.006403	0.290237
Whole_Blood	NUP43	6	150045451	150070578	0.251357	rs2153219	-4.42	rs10872646	0.276	-10.43	2.758	456	4	lasso	0.278	6.24e-28	-2.72622	0.00641	0.290237
Whole_Blood	LST1	6	31553901	31556671	0.07638	rs2523591	3.29	rs2534671	-0.00177	3.39	-1.642	302	302	blup	0.0197	0.004	-2.7258	0.00641	0.290237
Whole_Blood	WBP1LP2	7	107268998	107269943	0.019437	rs10953541	-3.83	rs2237659	-0.00272	-2.89	3.709	387	387	blup	-0.0017	0.539	-2.72523	0.006426	0.290237
Whole_Blood	C20orf201	20	62714733	62715712	0.038224	rs816953	2.79	rs4408777	0.003981	-3.42	-2.725	313	1	lasso	-0.00105	0.434	2.725	0.00643	0.290237
Whole_Blood	SYT11	1	155829300	155854990	0.089558	rs547915	-2.819	rs6657670	0.0614	-5.01	-2.307	260	5	lasso	0.0505	8.04e-06	2.72426	0.00644	0.290237
Whole_Blood	SFXN5	2	73169165	73298965	0.013232	rs1150500	-4.1	rs17570040	-3.37e-05	-2.53	0.479	253	253	blup	-0.0012	0.454	-2.72	0.00652	0.291758
Whole_Blood	UHRF1BP1	6	34759857	34850915	0.31175	rs9462027	3.83	rs6899938	0.341	11.36	3.142	359	33	enet	0.355	5.82e-37	2.72045	0.00652	0.291758
Whole_Blood	BTBD2	19	1985447	2034880	0.093763	rs12462556	-3.99	rs7257116	0.00446	4.24	-2.609	396	21	enet	0.0496	9.58e-06	-2.71876	0.00655	0.292065
Whole_Blood	RP11-71H17.9	3	124467422	124468120	0.129489	rs7636024	4.53	rs13082230	0.0372	5	-2.313	631	6	enet	0.0265	0.00101	-2.71461	0.00664	0.295036
Whole_Blood	CLK2	1	155232659	155248282	0.004118	rs821551	-2.767	rs12135902	0.000576	-2.54	1.241	298	298	blup	0.0109	0.025	-2.70635	0.0068	0.301085
Whole_Blood	MIAT	22	27042392	27072438	0.367943	rs5761672	3.02	rs9625066	0.241	9.47	-2.348	862	4	lasso	0.238	1.38e-23	-2.70502	0.00683	0.301356
Whole_Blood	FCF1P2	3	48332283	48332865	0.118209	rs3172494	-4.12	rs6801801	0.0614	-5.59	-2.595	255	255	blup	0.0663	3.32e-07	2.70195	0.00689	0.301501
Whole_Blood	BCO2	11	112046190	112095422	0.101711	rs10789843	2.82	rs2043055	0.0341	5.04	-2.188	390	4	lasso	0.0348	0.000187	-2.70027	0.006928	0.301501
Whole_Blood	THG1L	5	157158205	157168456	0.047455	rs2900625	2.939	rs6898208	-0.00272	-2.95	-0.613	547	547	blup	0.00617	0.071	2.69914	0.00695	0.301501
Whole_Blood	MT1A	16	56672578	56673999	0.071404	rs4784714	3.57	rs2071005	0.000458	3.02	-1.603	533	533	blup	0.00363	0.127	-2.6948	0.00704	0.301501
Whole_Blood	HIST1H2AE	6	26217165	26217711	0.09839	rs10484436	2.94	rs11758351	0.075218	-5.59	2.408	655	14	enet	0.0777	3.26e-08	-2.6945	0.00705	0.301501
Whole_Blood	AIDA	1	222841355	222886552	0.014087	rs17163358	-6.711	rs4846382	-0.00111	2.86	-3.467	323	7	enet	-0.00267	0.88	-2.69402	0.00706	0.301501
Whole_Blood	THOC5	22	29901868	29950243	0.154735	rs2531848	3.22	rs460428	0.138	-7.47	2.634	409	3	lasso	0.132	3.6e-13	-2.6937	0.007066	0.301501
Whole_Blood	MGST3	1	165600098	165631033	0.318459	rs4147594	2.736	rs4147592	0.256	-9.79	2.7	627	3	lasso	0.257	1.3e-25	-2.69371	0.00707	0.301501
Whole_Blood	CENPM	22	42334725	42343168	0.022732	rs6002701	-2.94	rs4422240	-0.00193	-2.83	-2.693	347	1	lasso	0.0126	0.0175	2.693	0.007081	0.301501
Whole_Blood	UNC119B	12	121148238	121161443	0.03714	rs7310409	3.98	rs2948150	0.0229	-3.98	-2.692	449	1	lasso	0.0033	0.138	2.692	0.0071	0.301501
Whole_Blood	HDAC11	3	13521554	13547916	0.012695	rs2597515	-3.45	rs456128	-0.000312	-3.16	-2.692	547	1	lasso	0.00855	0.042	2.692	0.0071	0.301501
Whole_Blood	MSANTD1	4	3246096	3273465	0.054059	rs11731847	-2.97	rs3088231	-0.00271	3.31	0.805	411	411	blup	0.0137	0.0139	2.69103	0.00712	0.301501
Whole_Blood	ENPP3	6	131949582	132068553	0.018835	rs2446213	3.63	rs3756785	-0.00266	-3.04	2.69	395	1	lasso	0.0111	0.0242	-2.69	0.00715	0.301759
Whole_Blood	ZNF571	19	38045684	38085673	0.010591	rs17246792	-3.26	rs2909088	-0.00242	-2.5	-2.688	288	1	lasso	0.00259	0.163	2.688	0.00719	0.302356
Whole_Blood	RPL23AP79	19	59086812	59111168	0.014622	rs260445	3.02	rs260438	-0.00262	2.94	2.579	235	2	lasso	-0.00255	0.798	2.68541	0.00724	0.302356
Whole_Blood	ADK	10	75910960	76469061	0.70945	rs4691	-3.32	rs7914469	0.325	11.04	2.512	236	26	enet	0.439	4.89e-48	2.68446	0.00726	0.302356
Whole_Blood	FAM72A	1	206136916	206155151	0.075613	rs28391411	2.546	rs2282429	-0.00105	3.47	-0.452	237	237	blup	0.0127	0.0172	-2.6847	0.00726	0.302356
Whole_Blood	DAG1	3	49506146	49573048	0.07587	rs34759087	-4.52	rs4541435	-0.00212	-2.9	1.405	290	290	blup	0.0194	0.00431	-2.68215	0.00732	0.303419
Whole_Blood	POLR1A	2	86247339	86333278	0.367147	rs2040349	3.62	rs311581	0.0545	-5.27	2.04	459	45	enet	0.0772	3.62e-08	-2.68	0.00744	0.303419
Whole_Blood	TUBG1	17	40761746	40767252	0.008914	rs2301647	-4.65	rs7359598	0.00367	3.43	-2.57	276	2	lasso	0.00989	0.0314	-2.67602	0.00745	0.303419
Whole_Blood	RBPMS2	15	65032091	65067786	0.431271	rs1008917	-3.73	rs4777558	0.318	10.86	-2.962	281	18	enet	0.327	1.65e-33	-2.67468	0.00748	0.303419
Whole_Blood	CLUH	17	2592680	2615775	0.024484	rs8065650	4.64	rs4357976	0.000659	2.9	-1.286	444	444	blup	0.00694	0.0598	-2.67357	0.0075	0.303419
Whole_Blood	RP11-686O6.2	2	203239655	203240327	0.12925	rs4510208	7.34	rs11899836	0.064	5.21	-1.533	335	335	blup	0.0638	5.42e-07	-2.67	0.0075	0.303419
Whole_Blood	SPECC1L	22	24666786	24813708	0.060849	rs5760293	-5.49	rs5760331	0.00544	4.15	-0.811	359	359	blup	0.0178	0.00593	-2.67366	0.007503	0.303419
Whole_Blood	NMRAL1	16	4511681	4545764	0.571369	rs4785966	3.68	rs4786500	0.356	11.88	3.31	427	24	enet	0.467	3.37e-52	2.67274	0.00752	0.303419
Whole_Blood	CCT6A	7	56119323	56131682	0.043744	rs4948096	2.95	rs6700	-0.0023	3.05	1.948	277	277	blup	0.00148	0.215	2.67227	0.007534	0.303419
Whole_Blood	TMEM119	12	108983622	108992096	0.245368	rs17258759	3.13	rs7300972	0.11	6.68	1.458	449	23	enet	0.117	8.65e-12	2.67166	0.00755	0.303419
Whole_Blood	FOXO3B	17	18574259	18576105	0.030993	rs7222893	2.93	rs9889937	0.00969	-3.42	1.123	227	227	blup	0.000207	0.3	-2.67138	0.00755	0.303419
Whole_Blood	CTC-487M23.5	5	112229030	112229698	0.057059	rs10223152	-2.815	rs2546110	0.00428	3.42	-1.769	480	9	enet	0.0029	0.151	-2.65879	0.00784	0.313528
Whole_Blood	ATP5L	11	118271869	118302211	0.034993	rs2515793	-2.88	rs11216860	-0.0027	2.95	2.439	488	2	lasso	0.000587	0.271	2.65829	0.007854	0.313528
Whole_Blood	RSG1	1	16558195	16563657	0.090023	rs612727	-2.95	rs6603850	0.0514	4.82	-2.664	318	3	lasso	0.0458	2.08e-05	-2.65491	0.00793	0.313528
Whole_Blood	GAPDHP14	21	30594642	30595578	0.137718	rs8131103	4.42	rs1034123	0.085	6.22	-1.423	452	24	enet	0.0892	3.06e-09	-2.6536	0.00796	0.313528
Whole_Blood	MSL2	3	135867764	135916083	0.023724	rs13081671	3.7	rs35896773	-0.00261	3.41	2.307	283	283	blup	-0.00257	0.807	2.65331	0.00797	0.313528
Whole_Blood	TMEM97	17	26646121	26655351	0.041635	rs614877	-3.33	rs1007398	0.0207	-3.79	-2.303	268	3	lasso	0.00824	0.0449	2.6522	0.008	0.313528
Whole_Blood	TOP1MT	8	144386554	144442149	0.456857	rs7835528	-3.52	rs2450763	0.0147	4.81	-1.403	371	10	lasso	0.0118	0.0208	-2.65196	0.008003	0.313528
Whole_Blood	TMED4	7	44617493	44621886	0.072698	rs1859592	3.46	rs217378	0.0196	3.94	2.642	367	8	enet	-0.00158	0.517	2.65184	0.008005	0.313528
Whole_Blood	L3MBTL3	6	130334844	130462594	0.367142	rs9968804	2.73	rs6569648	0.219	9.96	-2.709	561	4	lasso	0.288	4.19e-29	-2.65053	0.00804	0.313528
Whole_Blood	MTHFD1L	6	151186685	151423023	0.061991	rs6922269	3.93	rs4869990	-0.000454	3.3	-1.763	724	724	blup	0.00363	0.127	-2.64991	0.00805	0.313528
Whole_Blood	TRIM58	1	248020501	248041507	0.154953	rs12122076	-3.637	rs7513527	0.0705	-5.69	2.648	455	4	lasso	0.0593	1.35e-06	-2.64425	0.00819	0.317005
Whole_Blood	CENPW	6	126661320	126670021	0.023483	rs1591805	-3.61	rs9388501	0.00899	-3.23	-2.619	185	185	blup	0.00612	0.0718	2.64367	0.0082	0.317005
Whole_Blood	UBOX5	20	3088219	3140842	0.142021	rs6051855	-3.04	rs2422859	0.068505	5.44	-2.695	424	3	lasso	0.0515	6.57e-06	-2.64177	0.00825	0.317005
Whole_Blood	COG2	1	230778238	230829728	0.079462	rs4304564	-3.325	rs2478540	0.00488	-3.72	0.892	694	26	enet	0.0212	0.00294	-2.64132	0.00826	0.317005
Whole_Blood	RP11-206L10.2	1	700306	714006	0.04201	rs4970383	-3.318	rs3128117	0.00736	3.46	-2.536	142	2	lasso	0.00708	0.058	-2.64057	0.00828	0.317005
Whole_Blood	RP11-421M1.8	6	10743557	10747896	0.082558	rs10456010	3.19	rs570023	0.0115	-3.75	0.361	479	479	blup	0.0226	0.00224	-2.63984	0.00829	0.317005
Whole_Blood	ARG1	6	131894284	131905472	0.368743	rs2446213	3.63	rs2246012	0.369	-11.79	2.61	399	2	lasso	0.363	6.63e-38	-2.63764	0.00835	0.317756
Whole_Blood	PFN2	3	149682691	149768515	0.076436	rs13325622	3.05	rs4681193	0.00502	3.99	-2.459	416	416	blup	0.0119	0.0202	-2.63717	0.00836	0.317756
Whole_Blood	ACTG2	2	74119441	74146992	0.022148	rs11126417	2.73	rs11126417	0.0165	-3.41	2.732	376	2	lasso	0.0183	0.00534	-2.64	0.0084	0.318317
Whole_Blood	KLC2	11	66024765	66035331	0.083226	rs557675	-3.95	rs11537930	0.00537	3.52	-2.514	326	17	enet	0.00749	0.0529	-2.63323	0.008458	0.319054
Whole_Blood	CTD-2350C19.1	17	26729128	26731067	0.067195	rs614877	-3.33	rs2239907	0.0688	-5.51	-2.505	276	2	lasso	0.065	4.27e-07	2.63288	0.00847	0.319054
Whole_Blood	GIGYF1	7	100277130	100287071	0.1294	rs4729598	3.59	rs221803	0.0648	5.72	2.47	293	6	lasso	0.0775	3.35e-08	2.63109	0.008511	0.319407
Whole_Blood	UBXN2A	2	24150155	24227779	0.146684	rs35379186	-3.34	rs1533440	0.194	8.56	2.618	378	3	lasso	0.185	3.14e-18	2.63	0.00853	0.319407
Whole_Blood	ANKS3	16	4746513	4784272	0.035988	rs4785966	3.68	rs4786490	0.0191	-4.19	3.127	392	3	lasso	0.0267	0.000972	-2.62805	0.00859	0.320702
Whole_Blood	RP13-93L13.2	9	92064473	92065669	0.036619	rs9410453	-3.43	rs4877116	0.031518	3.61	-2.623	444	1	lasso	0.00967	0.033	-2.623	0.00872	0.324595
Whole_Blood	TCF7L1	2	85360533	85537511	0.108196	rs1561198	6.06	rs1061782	0.0369	-5.04	0.951	412	412	blup	0.0158	0.009	-2.62	0.00877	0.324893
Whole_Blood	CSNK1G1	15	64457716	64648442	0.141637	rs1008917	-3.73	rs4776447	0.105	6.54	-2.393	295	3	lasso	0.103	1.85e-10	-2.62038	0.00878	0.324893
Whole_Blood	TPD52L2	20	62496596	62522898	0.04974	rs816953	2.79	rs6062340	0.05142	-4.56	2.619	422	1	lasso	0.0401	6.43e-05	-2.619	0.00882	0.324893
Whole_Blood	SMKR1	7	129142320	129152773	0.005548	rs1882095	3.33	rs3807304	-0.00076	3.5	0.281	334	334	blup	0.00639	0.0677	2.61853	0.008831	0.324893
Whole_Blood	KAT5	11	65479467	65484453	0.065447	rs557675	-3.95	rs1144789	0.0374	-4.48	2.339	333	6	enet	0.0412	5.19e-05	-2.61468	0.008931	0.327289
Whole_Blood	RP3-508I15.22	22	39139500	39139915	0.064412	rs7288109	2.71	rs7288109	-0.00227	-3.12	2.714	381	2	lasso	0.00238	0.172	-2.61402	0.008948	0.327289
Whole_Blood	TTC25	17	40086888	40117648	0.004321	rs1905339	4.15	rs2071612	-0.000142	-2.89	0.032	402	7	enet	0.00284	0.154	2.60302	0.00924	0.336869
Whole_Blood	SMC5	9	72873937	72969804	0.01246	rs10868271	3.07	rs1927097	-0.002707	-2.86	-2.602	436	1	lasso	-0.00116	0.448	2.602	0.00927	0.336869
Whole_Blood	CDRT4	17	15339332	15406922	0.217452	rs2938171	-3.46	rs2938158	0.167	-7.97	-2.415	401	4	lasso	0.162	6.03e-16	2.60108	0.00929	0.336869
Whole_Blood	UNC45B	17	33474836	33516364	0.106305	rs8065018	3.63	rs16970673	0.101	6.2	-2.546	414	3	lasso	0.0838	9.27e-09	-2.60013	0.00932	0.336989
Whole_Blood	MLX	17	40719086	40725257	0.304126	rs2301647	-4.65	rs9910698	0.00867	3.73	2.249	257	55	enet	0.0392	7.81e-05	2.59746	0.00939	0.337239
Whole_Blood	RIN1	11	66099533	66104311	0.72045	rs3016311	-2.9	rs11537930	0.355	-11.53	-2.514	306	6	lasso	0.352	1.41e-36	2.59536	0.009449	0.337239
Whole_Blood	RHOA	3	49396578	49449635	0.045183	rs34759087	-4.52	rs17080528	0.00917	-3.86	-3.796	288	288	blup	0.0335	0.000244	2.5949	0.00946	0.337239
Whole_Blood	AHCTF1P1	2	162357396	162364216	0.013351	rs13004784	-3.84	rs10221808	-0.0015	3.01	0.968	351	351	blup	0.00486	0.0957	2.59	0.00947	0.337239
Whole_Blood	DHX36	3	153990335	154042286	0.132296	rs1727920	-3.71	rs7645606	0.00272	-3.59	2.504	328	328	blup	0.0156	0.00943	-2.59469	0.00947	0.337239
Whole_Blood	ZNF607	19	38187264	38210691	0.021027	rs17246792	-3.26	rs2909102	-0.00267	-2.93	-2.588	296	2	lasso	-0.00197	0.598	2.59362	0.0095	0.337239
Whole_Blood	AP000487.5	11	70218497	70244509	0.042784	rs930585	3.75	rs7113595	0.034	3.8	-2.593	423	1	lasso	0.0161	0.0085	-2.593	0.009514	0.337239
Whole_Blood	NUP160	11	47799639	47870107	0.109967	rs9633889	-3.69	rs7942031	0.00511	-3.76	1.973	261	16	enet	0.0405	6.02e-05	-2.58968	0.009607	0.339444
Whole_Blood	APOBEC2	6	41021043	41032250	0.082621	rs742493	-3.32	rs1475637	0.00133	3.61	0.904	576	576	blup	0.00199	0.189	2.58868	0.00963	0.339444
Whole_Blood	RBL2	16	53467889	53524951	0.167712	rs8043918	-2.88	rs9929873	0.131	-7.5	-2.873	385	15	enet	0.131	4.52e-13	2.58495	0.00974	0.341765
Whole_Blood	TPM3	1	154127784	154167124	0.048023	rs4845618	5.284	rs4845363	0.00703	3.92	1.978	323	3	lasso	0.0204	0.00346	2.58469	0.00975	0.341765
Whole_Blood	2020-09-02	2	242254515	242293442	0.522023	rs6437221	-3.02	rs11681497	0.282	10.24	-1.87	376	28	enet	0.371	5.2e-39	-2.58	0.00985	0.343807
Whole_Blood	TSEN54	17	73512141	73520820	0.034496	rs3760128	-3.2	rs11077772	-0.00207	-3.24	2.58	346	1	lasso	-0.000729	0.393	-2.58	0.00988	0.343807
Whole_Blood	ADAR	1	154554538	154600475	0.121161	rs4845618	5.284	rs12125166	0.0165	-4.39	-1.539	435	435	blup	0.0413	5.14e-05	2.57972	0.00989	0.343807
Whole_Blood	NME6	3	48334754	48343175	0.203996	rs3172494	-4.12	rs6801801	0.128	-7.31	-2.595	258	258	blup	0.164	3.74e-16	2.57743	0.00995	0.344942
Whole_Blood	HAGHL	16	776936	785525	0.33382	rs12448994	-3.32	rs12448432	0.161	8.01	2.106	478	11	enet	0.174	4.05e-17	2.57601	0.00999	0.34538
Whole_Blood	SPSB1	1	9352939	9429591	0.266185	rs6688233	-2.663	rs6688233	0.11	-6.62	-2.663	429	3	lasso	0.0937	1.2e-09	2.57297	0.0101	0.346973
Whole_Blood	E2F6	2	11584501	11606297	0.022091	rs10185333	2.9	rs7567684	0.0024	-3.37	2.572	467	1	lasso	0.00122	0.23	-2.57	0.0101	0.346973
Whole_Blood	CTD-2377D24.6	17	46782360	46784708	0.001203	rs4643373	-4.48	rs508696	-0.00261	-2.86	-0.004	387	387	blup	0.00609	0.0723	-2.56928	0.0102	0.346973
Whole_Blood	RP11-1020A11.1	3	9977390	9977942	0.019699	rs7618350	-3.13	rs6795630	-0.00196	3.27	2.57	492	1	lasso	0.0114	0.0226	2.57	0.0102	0.346973
Whole_Blood	CABIN1	22	24407642	24574596	0.120645	rs5760293	-5.49	rs5760186	0.0653	5.31	-2.388	387	5	lasso	0.0525	5.32e-06	-2.56679	0.010265	0.346973
Whole_Blood	CD209	19	7804879	7812464	0.081231	rs7247382	3.09	rs661241	0.00991	-2.99	2.507	399	3	lasso	0.0106	0.0269	-2.56727	0.0103	0.346973
Whole_Blood	CCDC97	19	41816094	41830788	0.059216	rs12459996	4.48	rs11669668	-0.00272	-3.3	1.674	374	22	enet	-0.000601	0.378	-2.5671	0.0103	0.346973
Whole_Blood	C1orf122	1	38272651	38275126	0.06363	rs11485595	4.359	rs7366048	0.00319	-3.43	-3.551	459	459	blup	0.0151	0.0104	2.56556	0.0103	0.346973
Whole_Blood	CCDC157	22	30752624	30772818	0.156201	rs9608859	-4.35	rs737950	0.0898	5.87	-1.498	432	4	lasso	0.0754	5.22e-08	-2.56491	0.01032	0.346973
Whole_Blood	ZNF699	19	9404951	9420514	0.074083	rs10417520	-3.24	rs10401135	0.0163	-4.37	-1.246	410	6	lasso	0.0292	0.000589	2.56141	0.0104	0.346973
Whole_Blood	EVI5	1	92974253	93257961	0.096204	rs6657230	3.444	rs2031494	0.0321	5.61	2.639	273	273	blup	0.0719	1.06e-07	2.56188	0.0104	0.346973
Whole_Blood	ARNT	1	150782181	150849244	0.309288	rs11204693	2.651	rs3754207	0.173	8.45	-2.031	305	5	lasso	0.216	2.59e-21	-2.56267	0.0104	0.346973
Whole_Blood	UBQLN4	1	156005092	156023585	0.05824	rs547915	-2.819	rs12049195	0.0293	-4.22	-2.398	305	2	lasso	0.0266	0.000978	2.56129	0.0104	0.346973
Whole_Blood	MAP3K11	11	65365226	65381720	0.263496	rs557675	-3.95	rs2004649	0.253	9.86	2.545	351	9	enet	0.258	1.01e-25	2.56155	0.010421	0.346973
Whole_Blood	SLC12A9	7	100424442	100464630	0.052876	rs4729598	3.59	rs7784933	0.0276	-4.26	2.487	340	2	lasso	0.0439	3.01e-05	-2.56049	0.010452	0.347089
Whole_Blood	WNK2	9	95947198	96082854	0.031671	rs4744170	3.88	rs7042763	0.000772	-3.6	-2.56	439	1	lasso	0.0033	0.137	2.56	0.0105	0.347768
Whole_Blood	DNAH1	3	52350335	52434507	0.012485	rs11706515	-2.64	rs11708581	-0.00252	-2.93	-2.538	357	2	enet	-0.00139	0.484	2.55613	0.0106	0.349246
Whole_Blood	RNF123	3	49726935	49753910	0.002771	rs9875617	-3.97	rs9870755	-6.68e-05	2.45	1.565	316	316	blup	0.000809	0.255	2.55603	0.0106	0.349246
Whole_Blood	ERAP1	5	96096521	96143803	0.589635	rs152468	-3.071	rs27434	0.354	12.19	-2.277	501	45	enet	0.648	2.64e-85	-2.55373	0.01066	0.350309
Whole_Blood	AP3M1	10	75881524	75910821	0.313882	rs4691	-3.32	rs7914469	0.148	7.5	2.512	236	3	lasso	0.158	1.26e-15	2.55192	0.0107	0.35071
Whole_Blood	DBNDD1	16	90071273	90086451	0.103627	rs11643271	3.27	rs12597913	0.0646	5.64	-2.104	277	7	enet	0.0806	1.79e-08	-2.5499	0.0108	0.352158
Whole_Blood	SLC6A9	1	44457172	44497139	0.022901	rs3791041	2.66	rs509261	-0.000952	3.05	-0.084	419	419	blup	-0.00217	0.65	-2.54764	0.0108	0.352158
Whole_Blood	EXOSC8	13	37572953	37583448	0.056048	rs7318591	3.75	rs9603126	0.0173	3.89	-2.937	529	6	lasso	0.004643	0.1	-2.5463	0.0109	0.353205
Whole_Blood	RP11-734I18.1	4	31999019	32157028	0.369351	rs10007799	2.64	rs6553983	0.322	10.96	2.509	378	2	lasso	0.32	9.59e-33	2.54481	0.0109	0.353205
Whole_Blood	AF001548.6	16	15835008	15835616	0.20974	rs7192541	-3.12	rs16967494	0.136	7.12	2.697	457	3	lasso	0.133	2.78e-13	2.54184	0.011	0.353205
Whole_Blood	ZNF239	10	44051792	44070066	0.05792	rs10793513	-6.28	rs3006381	0.0138	-3.78	1.047	472	472	blup	0.00748	0.053	-2.53889	0.0111	0.353205
Whole_Blood	PDE8A	15	85523671	85682376	0.006067	rs8023774	-4.32	rs12591311	0.00546	-3.16	1.593	425	7	enet	0.00269	0.159	-2.53999	0.0111	0.353205
Whole_Blood	SAP30BP	17	73663270	73704142	0.096151	rs3760128	-3.2	rs820157	0.0417	4.98	2.122	348	3	lasso	0.0432	3.5e-05	2.53832	0.0111	0.353205
Whole_Blood	TSEN15	1	184020811	184043346	0.04569	rs13374592	3.824	rs1327144	0.000898	3.45	2.088	507	5	lasso	0.0103	0.0285	2.53893	0.0111	0.353205
Whole_Blood	PCBP1-AS1	2	70189398	70314567	0.217365	rs13412112	4.42	rs13423375	0.137	-7.56	2.013	371	10	enet	0.144	2.82e-14	-2.54	0.0111	0.353205
Whole_Blood	RP11-799M12.2	4	15565321	15565876	0.29448	rs1861044	-3.37	rs12500587	0.253	9.68	-2.581	550	6	lasso	0.247	1.37e-24	-2.53944	0.0111	0.353205
Whole_Blood	DPF2	11	65101225	65120720	0.027852	rs557675	-3.95	rs600135	-0.00195	-3.16	1.365	344	13	enet	0.0114	0.023	-2.53915	0.011112	0.353205
Whole_Blood	FTO-IT1	16	54073305	54074638	0.046593	rs2192872	-3.72	rs1558687	0.00237	-3.55	-2.646	589	3	lasso	0.00212	0.183	2.5295	0.0114	0.361144
Whole_Blood	PSPHP1	7	55832490	55840981	0.815569	rs4948096	2.95	rs11982736	0.266	9.91	2.366	354	69	enet	0.447	3.67e-49	2.52962	0.011419	0.361144
Whole_Blood	SPC24	19	11247988	11266484	0.130717	rs3786722	-5.42	rs2116898	0.0424	-5.27	-1.073	382	3	lasso	0.0654	3.92e-07	2.52727	0.0115	0.361892
Whole_Blood	TMEM222	1	27648651	27662891	0.022709	rs17361686	-2.78	rs17371357	-0.00269	2.99	-2.528	235	1	lasso	0.00195	0.191	-2.528	0.0115	0.361892
Whole_Blood	HEXA	15	72635775	72668453	0.039166	rs2277598	-2.85	rs16957064	-0.00259	-2.7	-2.751	294	8	lasso	-0.000448	0.361	2.52472	0.0116	0.36413
Whole_Blood	HSD17B12	11	43577986	43878160	0.529177	rs6485443	3.53	rs1061810	0.521	-14.11	2.267	508	11	lasso	0.542	3.45e-64	-2.5221	0.011666	0.365293
Whole_Blood	PTBP3	9	114980715	115095947	0.074633	rs2900537	-3.29	rs7357749	0.004005	4.05	1.755	457	457	blup	0.00311	0.144	2.52074	0.0117	0.365451
Whole_Blood	TPCN2	11	68816365	68858072	0.174399	rs2513294	2.98	rs3750973	0.0321	-5.12	-1.288	428	3	lasso	0.0697	1.64e-07	2.51902	0.011768	0.366668
Whole_Blood	AC138969.4	16	16416162	16444447	0.120172	rs7188937	-2.83	rs2856553	0.072	-5.56	-2.559	311	3	lasso	0.0527	5.13e-06	2.51517	0.0119	0.369867
Whole_Blood	CTD-2260A17.2	5	96149731	96271097	0.059616	rs152468	-3.071	rs2549782	0.0204	-3.67	1.855	504	504	blup	0.0196	0.00412	-2.51278	0.01198	0.371147
Whole_Blood	PTGES	9	132500610	132515326	0.036112	rs2274507	-3.3	rs17418275	0.06409	5.03	-2.512	483	1	lasso	0.0541	3.85e-06	-2.512	0.012	0.371147
Whole_Blood	TMEM184B	22	38615298	38669040	0.091741	rs139905	2.9	rs5750562	0.0247	-4.32	-0.018	353	353	blup	0.0386	8.78e-05	2.51058	0.012053	0.371864
Whole_Blood	UBE2Q2	15	76135622	76193419	0.073601	rs8026113	3.08	rs4886452	0.01	4.07	2.515	285	13	enet	0.0168	0.0073	2.51029	0.0121	0.371864
Whole_Blood	LINC00514	16	3038962	3044510	0.015338	rs4149775	3.11	rs7187296	-0.00174	3.07	2.506	354	1	lasso	0.000574	0.272	2.506	0.0122	0.371864
Whole_Blood	SARM1	17	26692138	26728065	0.007029	rs614877	-3.33	rs2239907	-0.000949	-3.09	-2.505	274	1	lasso	0.0047	0.0992	2.505	0.0122	0.371864
Whole_Blood	FARSA	19	13033293	13044851	0.125772	rs1049481	-2.91	rs2965216	0.031	-5	2.632	325	5	lasso	0.0251	0.00134	-2.50692	0.0122	0.371864
Whole_Blood	RP11-434P11.2	2	73977383	73977913	0.055769	rs869927	2.79	rs4852976	0.0367	4.9	2.468	351	5	lasso	0.0371	0.00012	2.51	0.0122	0.371864
Whole_Blood	ARHGEF3	3	56761446	57112843	0.043196	rs17288908	3.49	rs2046823	0.0292	-4.14	-1.784	413	9	enet	0.0316	0.00036	2.50208	0.0123	0.374009
Whole_Blood	C12orf4	12	4596894	4647674	0.001475	rs7965800	-3.66	rs17702722	-0.00118	-3.44	-2.501	642	1	lasso	0.00519	0.0886	2.501	0.0124	0.376143
Whole_Blood	ZWILCH	15	66797297	66842115	0.04423	rs11638893	3.29	rs4351998	0.0306	3.76	2.498	565	1	lasso	0.00774	0.0501	2.498	0.0125	0.376763
Whole_Blood	CTD-2521M24.9	19	17516503	17529713	0.160853	rs13382133	-4.01	rs4808628	0.00223	-3.22	1.255	443	443	blup	0.0117	0.0214	2.49819	0.0125	0.376763
Whole_Blood	RP11-53B2.6	18	13526077	13526687	0.097018	rs1893979	2.7	rs4797824	-0.0021	-3.26	1.301	508	508	blup	0.0194	0.0043	-2.49751	0.01251	0.376763
Whole_Blood	KIR3DL2	19	55361898	55378662	0.328588	rs3729709	-3.25	rs3745902	0.066	-6	-1.709	484	6	lasso	0.187	2.26e-18	2.49626	0.0126	0.37857
Whole_Blood	HSPA1B	6	31795512	31798031	0.06498	rs2523591	3.29	rs389883	-0.000404	3.61	-2.578	242	242	blup	0.012	0.0199	-2.4938	0.01264	0.37887
Whole_Blood	KHDC1	6	73951037	74020088	0.004689	rs1317537	-3.46	rs9351951	0.000498	-2.93	2.492	394	1	lasso	0.00745	0.0535	-2.492	0.0127	0.379766
Whole_Blood	STX2	12	131274145	131323811	0.598899	rs4332600	-3.41	rs4759793	0.454	-12.95	2.524	643	30	enet	0.444	8.16e-49	-2.4883	0.0128	0.380951
Whole_Blood	CD1C	1	158259576	158263420	0.079103	rs7537784	-3.105	rs4656284	-0.0023	-3.29	-0.667	512	512	blup	0.00668	0.0634	2.48927	0.0128	0.380951
Whole_Blood	POLR2J	7	102113616	102119354	0.056735	rs427534	-3.08	rs201523	-0.000313	-2.72	-2.435	242	3	lasso	0.00694	0.0598	2.48676	0.012891	0.382125
Whole_Blood	TMEM165	4	56262124	56319564	0.091856	rs11945371	-3.16	rs4864546	0.0257	4.68	-2.8	395	395	blup	0.0374	0.000112	-2.48774	0.0129	0.382125
Whole_Blood	SUSD1	9	114803065	114937688	0.316712	rs2900537	-3.29	rs10759545	0.194804	-9.56	1.423	487	8	lasso	0.256	1.39e-25	-2.48179	0.0131	0.384178
Whole_Blood	OBFC1	10	105642300	105677963	0.105207	rs2902638	3.76	rs6584579	0.011	-3.93	-1.193	430	430	blup	0.0253	0.00129	2.47817	0.0132	0.384178
Whole_Blood	NDUFB8	10	102283497	102289757	0.125197	rs603424	3.09	rs2489034	0.0635	-6.11	2.458	434	434	blup	0.0614	8.85e-07	-2.47831	0.0132	0.384178
Whole_Blood	PTPRF	1	43990858	44089343	0.022563	rs11541153	-2.85	rs6701645	0.00853	3.45	-2.276	445	4	lasso	0.00572	0.0787	-2.4788	0.0132	0.384178
Whole_Blood	OPRL1	20	62711526	62731996	0.198129	rs816953	2.79	rs4408777	0.091649	-6.42	-2.725	315	5	lasso	0.104	1.31e-10	2.47702	0.0132	0.384178
Whole_Blood	PP13439	3	171509580	171527714	0.086318	rs4894509	4.08	rs12486090	0.0642	5.54	2.371	452	2	lasso	0.0513	6.8e-06	2.47849	0.0132	0.384178
Whole_Blood	LRRC16A	6	25279306	25620758	0.332716	rs12192342	4.23	rs2328883	0.128	-7.97	2.329	651	5	lasso	0.157	1.53e-15	-2.47521	0.0133	0.384178
Whole_Blood	TMTC1	12	29653773	29937692	0.673981	rs12819896	3.91	rs2882467	0.299	10.57	-1.432	638	16	lasso	0.499	3.94e-57	-2.47163	0.0134	0.384178
Whole_Blood	EDC3	15	74922899	74988633	0.042836	rs2472299	3.34	rs5015024	0.00102	3.04	0.72	357	357	blup	0.00298	0.148	2.47412	0.0134	0.384178
Whole_Blood	RASA4DP	7	102322283	102330916	0.453165	rs427534	-3.08	rs4989124	0.0383	-5.82	-2.106	205	10	lasso	0.128	8.49e-13	2.47171	0.013447	0.384178
Whole_Blood	ALDH6A1	14	74523553	74551196	0.019694	rs28550643	3.65	rs1044667	0.00881	-3.65	2.129	420	5	enet	0.0127	0.0174	-2.47161	0.013451	0.384178
Whole_Blood	TFR2	7	100218039	100240344	0.02609	rs4729598	3.59	rs564449	-0.00209	3.36	2.288	290	2	lasso	0.00888	0.0391	2.47106	0.013471	0.384178
Whole_Blood	SCAMP2	15	75136071	75165706	0.299779	rs2472299	3.34	rs11072511	0.258	-9.86	2.558	286	5	lasso	0.266	1.31e-26	-2.46909	0.0135	0.384178
Whole_Blood	YARS	1	33240840	33283754	0.009065	rs979383	2.997	rs17461632	-0.00222	-2.77	2.94	252	2	lasso	0.00374	0.124	-2.47	0.0135	0.384178
Whole_Blood	CC2D2A	4	15471489	15603180	0.106275	rs1861044	-3.37	rs7697314	0.0689	-6.01	2.519	497	3	lasso	0.0833	1.04e-08	-2.47146	0.0135	0.384178
Whole_Blood	C9orf78	9	132589569	132598142	0.357104	rs2274507	-3.3	rs2296793	0.359078	-11.98	-2.728	456	21	enet	0.391	1.46e-41	2.47155	0.0135	0.384178
Whole_Blood	RP11-4O1.2	9	114794835	114800010	0.171756	rs2900537	-3.29	rs7357749	0.090356	-6.82	1.755	516	6	lasso	0.12	4.99e-12	-2.4709	0.0135	0.384178
Whole_Blood	RP11-266N13.2	5	58335588	58359330	0.014151	rs17796734	-2.907	rs11738043	-0.00214	3.08	-2.469	546	1	enet	0.0118	0.0208	-2.469	0.01355	0.384178
Whole_Blood	SCAND1	20	34541539	34547394	0.069503	rs709050	2.91	rs6142475	0.004907	3.34	-1.253	275	275	blup	0.00947	0.0344	-2.46699	0.0136	0.384178
Whole_Blood	CYP26B1	2	72356367	72375167	0.225817	rs41393	-3.62	rs17673916	0.206	9.16	-2.486	346	4	lasso	0.216	2.38e-21	-2.47	0.0136	0.384178
Whole_Blood	CTC-490G23.4	19	43864837	43873122	0.059578	rs2682594	3.3	rs2247798	-0.00231	3.43	1.675	312	13	enet	0.015	0.0107	2.46467	0.0137	0.384178
Whole_Blood	CCDC51	3	48473574	48481761	0.030442	rs3172494	-4.12	rs11711953	0.01	3.22	-1.549	258	258	blup	0.00491	0.0945	-2.46529	0.0137	0.384178
Whole_Blood	SAYSD1	6	39071840	39082965	0.260925	rs10947786	-5.63	rs179271	0.193	8.53	-2.188	636	5	lasso	0.201	7.8e-20	-2.46431	0.0137	0.384178
Whole_Blood	EHMT2	6	31847536	31865461	0.02532	rs605203	-3	rs9267658	-0.002392	2.98	-2.465	227	1	lasso	0.0172	0.00677	-2.465	0.0137	0.384178
Whole_Blood	ZYX	7	143078173	143088190	0.714053	rs8176063	-3.21	rs34824368	0.315	-10.93	-2.416	281	9	lasso	0.419	3.15e-45	2.46222	0.013808	0.386348
Whole_Blood	RP1-64K7.4	20	32668955	32669754	0.017162	rs2144956	-2.6	rs6120663	0.002225	-3.22	2.503	269	2	lasso	0.011	0.0245	-2.45914	0.0139	0.387642
Whole_Blood	RP11-379H18.1	7	35734824	35739023	0.148674	rs11765451	3.11	rs10264379	0.103	6.38	2.296	543	4	lasso	0.0831	1.08e-08	2.45908	0.013929	0.387642
Whole_Blood	KMT2E	7	104654769	104754808	0.027476	rs9656100	-2.88	rs6962209	0.00609	3.63	-2.028	390	2	lasso	0.00856	0.0419	-2.45858	0.013949	0.387642
Whole_Blood	SIK2	11	111473115	111601577	0.066516	rs10891276	2.9	rs4936682	0.0568	5.37	2.367	390	7	lasso	0.0741	6.78e-08	2.45757	0.013988	0.387642
Whole_Blood	RP11-98J23.2	5	69171098	69274436	0.040006	rs1185246	-2.559	rs28431145	-0.00237	2.68	-0.004	40	40	blup	-0.000413	0.358	-2.45557	0.01407	0.387642
Whole_Blood	CPLX3	15	75118888	75124141	0.037644	rs2472299	3.34	rs885740	0.00255	3.53	-0.547	302	302	blup	0.00534	0.0856	-2.45471	0.0141	0.387642
Whole_Blood	FYCO1	3	45959396	46037307	0.1107	rs7643426	2.87	rs6772051	0.00217	-3.46	-1.606	449	449	blup	0.0026	0.163	2.45533	0.0141	0.387642
Whole_Blood	GINM1	6	149887430	149912884	0.261637	rs2153219	-4.42	rs12526675	0.204	-8.82	2.732	430	9	lasso	0.203	4.73e-20	-2.45384	0.0141	0.387642
Whole_Blood	MAP1LC3B	16	87417601	87438385	0.189153	rs4465613	-3.62	rs980304	0.0286	-5	2.108	584	4	lasso	0.03	0.000492	-2.45176	0.0142	0.388698
Whole_Blood	NRN1	6	5998232	6007200	0.221932	rs912019	-3.03	rs6935425	0.169	-8.05	-2.238	706	3	lasso	0.171	7.15e-17	2.45114	0.0142	0.388698
Whole_Blood	STARD10	11	72465774	72504726	0.313818	rs7116209	2.95	rs10751213	0.107	8.17	2.764	341	341	blup	0.212	6.34e-21	2.44977	0.014295	0.389744
Whole_Blood	ZHX3	20	39807088	39946312	0.020036	rs6102322	3.28	rs16989368	0.000687	-2.8	-2.449	368	1	lasso	0.000312	0.292	2.449	0.0143	0.389744
Whole_Blood	GPATCH2L	14	76618259	76720685	0.244084	rs4903408	-2.7	rs2543380	0.149	7.61	2.278	482	14	enet	0.162	5.03e-16	2.44753	0.014384	0.390674
Whole_Blood	PLEKHA3P1	19	42027403	42028349	0.03121	rs12459996	4.48	rs7260507	0.00239	3.11	2.448	326	1	lasso	0.00697	0.0594	2.448	0.0144	0.390674
Whole_Blood	TRIM4	7	99488036	99517223	0.21716	rs13223792	3.93	rs2571997	0.187	-8.71	-2.186	270	15	enet	0.188	1.57e-18	2.44645	0.014427	0.390674
Whole_Blood	PARG	10	51026325	51130715	0.045521	rs17775990	-3.34	rs7893806	0.00265	-3.73	-0.783	253	253	blup	0.012	0.0202	2.44495	0.0145	0.39181
Whole_Blood	AS3MT	10	104629273	104661656	0.229411	rs1004467	-5.37	rs7096169	0.164	-7.93	-2.998	343	5	lasso	0.159	1.15e-15	2.44336	0.0146	0.391994
Whole_Blood	CYP2S1	19	41698954	41713444	0.097434	rs12459996	4.48	rs8109640	0.0534	-4.75	1.708	392	13	enet	0.0476	1.43e-05	-2.44146	0.0146	0.391994
Whole_Blood	RP11-65E22.2	3	132105366	132107918	0.036629	rs17315802	-2.85	rs309993	0.0255	-3.54	-2.441	469	1	lasso	0.013	0.0161	2.441	0.0146	0.391994
Whole_Blood	HMGXB3	5	149380731	149432386	0.130486	rs245081	-3.482	rs170037	0.054	-5.11	-2.831	572	10	enet	0.0802	1.93e-08	2.44101	0.01465	0.392502
Whole_Blood	RBBP5	1	205055270	205091143	0.042332	rs12067709	3.21	rs12037322	-0.00207	3.3	1.232	602	602	blup	-0.00102	0.429	2.43862	0.0147	0.393007
Whole_Blood	MRAS	3	138066539	138124375	0.099159	rs13324341	4.32	rs774012	0.000592	-3.28	1.833	308	10	enet	0.00759	0.0518	-2.43737	0.0148	0.394844
Whole_Blood	TNS1	2	218664512	218867718	0.130458	rs2552527	-4.49	rs1364637	0.0522	5.29	1.916	451	13	enet	0.0707	1.33e-07	2.44	0.0149	0.395167
Whole_Blood	ZDHHC8	22	20116979	20135530	0.07383	rs2531716	-3.47	rs175166	-0.00267	-3.12	-0.811	415	415	blup	0.00298	0.149	2.43326	0.014964	0.395167
Whole_Blood	PRKD2	19	47177532	47220384	0.344113	rs11083840	-3.67	rs3786705	0.167	7.96	1.363	352	33	enet	0.242	4.73e-24	2.43192	0.015	0.395167
Whole_Blood	RP3-465N24.5	1	25592593	25593627	0.684787	rs35614701	2.72	rs3091242	0.214	9.08	1.708	360	20	enet	0.464	1e-51	2.43235	0.015	0.395167
Whole_Blood	RP11-632F7.1	4	40788127	40788727	0.123724	rs12650467	3.3	rs2437317	0.0575	5.26	1.506	485	5	lasso	0.0783	2.86e-08	2.43181	0.015	0.395167
Whole_Blood	LAMC3	9	133884469	133969860	0.052339	rs1414402	-2.43	rs10901333	0.044381	-4.39	-2.396	441	2	lasso	0.0168	0.00735	2.43136	0.015	0.395167
Whole_Blood	CELSR2	1	109792641	109818372	0.121232	rs7528419	-8.028	rs649539	0.00481	-4.06	-0.695	423	423	blup	0.0265	0.00101	2.42929	0.0151	0.396973
Whole_Blood	CCDC101	16	28565247	28603111	0.234339	rs11642638	-2.77	rs480400	0.144	-7.49	1.96	202	202	blup	0.135	1.96e-13	-2.42694	0.0152	0.397944
Whole_Blood	CD200R1	3	112640056	112693969	0.006467	rs1114404	3.3	rs1553189	0.0338	-4.08	1.532	468	2	lasso	0.0381	9.63e-05	-2.42766	0.0152	0.397944
Whole_Blood	CNN3	1	95362507	95392834	0.040178	rs12743267	-5.111	rs2766003	-0.00261	-3.31	1.416	549	549	blup	7.29e-05	0.312	-2.42422	0.0153	0.399732
Whole_Blood	MAP2	2	210288782	210598842	0.043982	rs12694176	-2.93	rs10179445	-0.0027	2.65	-2.437	333	2	lasso	-0.00028	0.344	-2.42	0.0154	0.401514
Whole_Blood	AC104820.2	2	181966659	182264286	0.020229	rs1449260	3.03	rs1449260	0.0124	-3.42	3.031	396	3	lasso	0.0133	0.0152	-2.42	0.0155	0.403288
Whole_Blood	RP11-10J21.4	8	142262385	142263391	0.019017	rs753778	-4.46	rs10101616	-0.0025	-3.11	-2.308	460	3	lasso	0.0109	0.0255	2.41942	0.015545	0.403626
Whole_Blood	VCL	10	75757872	75879918	0.115606	rs4691	-3.32	rs10824106	0.0443	-4.79	2.602	242	17	enet	0.0396	7.16e-05	-2.4187	0.0156	0.403963
Whole_Blood	SLC16A8	22	38474141	38480100	0.051906	rs139905	2.9	rs8142185	-0.000413	-3.82	-1.661	358	358	blup	0.00806	0.0467	2.41761	0.015623	0.403963
Whole_Blood	DCTN6	8	30013813	30041156	0.027941	rs4131844	-3.17	rs11985437	-0.00273	3.1	2.201	372	23	enet	0.00566	0.0796	2.41688	0.015654	0.403963
Whole_Blood	CISD1	10	60028818	60049346	0.297542	rs7080572	2.66	rs1416764	0.289	-10.39	2.466	430	33	enet	0.291	1.95e-29	-2.41316	0.0158	0.40607
Whole_Blood	RBM6	3	49977440	50114683	0.456507	rs9875617	-3.97	rs4688755	0.418	12.79	-2.126	340	44	enet	0.428	1.71e-46	-2.41369	0.0158	0.40607
Whole_Blood	RP11-797A18.4	15	77334178	77335533	0.44577	rs12438566	-3.69	rs11639197	0.226	9.61	2.146	241	30	enet	0.281	2.89e-28	2.41175	0.0159	0.406158
Whole_Blood	CTD-3088G3.4	16	11474716	11474975	0.088413	rs12447805	2.75	rs9933513	0.0105	-3.36	-1.85	502	3	lasso	0.00772	0.0504	2.4106	0.0159	0.406158
Whole_Blood	SH3GL1P2	17	28951431	28952512	0.005336	rs9897725	3.04	rs8081187	6.13e-05	2.53	2.399	293	293	blup	-0.000557	0.373	2.41163	0.0159	0.406158
Whole_Blood	SEPT7P8	19	54275760	54276534	0.167149	rs3898466	2.96	rs2304523	-0.00216	3.55	1.588	467	467	blup	-0.000372	0.353	2.40788	0.016	0.407065
Whole_Blood	PCSK9	1	55505221	55530525	0.136809	rs11591147	-5.173	rs2495477	0.0755	-5.44	-3.102	617	25	enet	0.0805	1.82e-08	2.40853	0.016	0.407065
Whole_Blood	ZNF257	19	22235254	22274282	0.106908	rs4613201	-3.2	rs7253490	0.0588	6.22	-1.995	320	14	enet	0.0827	1.16e-08	-2.40691	0.0161	0.408785
Whole_Blood	AC005104.3	2	242290755	242291130	0.084951	rs6437221	-3.02	rs7596240	0.0162	-4.17	2.93	373	373	blup	0.0255	0.00123	-2.41	0.0162	0.40974
Whole_Blood	NCOA4	10	51565108	51590734	0.161718	rs4630241	-3.07	rs2611513	0.0763	-6.03	-2.679	120	7	enet	0.133	3.02e-13	2.4027	0.0163	0.40974
Whole_Blood	CORO1C	12	109038885	109125372	0.100967	rs17258759	3.13	rs4964745	0.0574	-5.47	2.702	465	9	enet	0.0798	2.11e-08	-2.40255	0.0163	0.40974
Whole_Blood	TEX2	17	62224587	62340661	0.015078	rs9303470	-4.26	rs940744	0.0114	3.24	-2.362	260	260	blup	0.00497	0.0932	-2.40122	0.0163	0.40974
Whole_Blood	INPP5B	1	38326764	38412729	0.558892	rs11485595	4.359	rs36084352	0.378	-12.08	2.166	461	54	enet	0.451	9.1e-50	-2.40271	0.0163	0.40974
Whole_Blood	METTL8	2	172173919	172290619	0.167995	rs13000846	-3.09	rs2111459	0.142	-7.53	-2.385	346	2	lasso	0.142	4.59e-14	2.4	0.0164	0.411435
Whole_Blood	IFIT5	10	91174343	91180758	0.313693	rs1051338	7.22	rs303208	0.141	-8.34	2.791	563	20	enet	0.192	6.79e-19	-2.39669	0.0165	0.412304
Whole_Blood	CD274	9	5450503	5470566	0.228507	rs16923551	2.65	rs2890658	0.041658	5.51	-1.446	437	17	enet	0.0988	4.23e-10	-2.39827	0.0165	0.412304
Whole_Blood	TRAF3IP1	2	239229082	239309541	0.016727	rs4663310	3.25	rs2334029	0.0301	3.49	2.396	469	1	lasso	0.0158	0.00903	2.4	0.0166	0.413166
Whole_Blood	USP20	9	132596977	132644107	0.043479	rs2274507	-3.3	rs3814547	0.002721	-3.26	-2.395	457	1	lasso	0.00419	0.112	2.395	0.0166	0.413166
Whole_Blood	SLC25A28	10	101370282	101380366	0.05174	rs2281636	2.9	rs7068079	-0.00194	-3.85	2.193	440	6	enet	0.0106	0.0267	-2.39327	0.0167	0.41321
Whole_Blood	BIN2	12	51674822	51718452	0.062974	rs4026022	-3.1	rs7311196	-0.00188	3.28	0.405	407	407	blup	-0.000549	0.372	-2.39341	0.0167	0.41321
Whole_Blood	ATXN7L2	1	110026101	110035356	0.10456	rs7528419	-8.028	rs1144594	0.000463	-3.99	-1.885	416	6	lasso	0.0188	0.00484	2.3926	0.0167	0.41321
Whole_Blood	AP000640.10	11	59520488	59522448	0.042684	rs512194	-2.61	rs516912	0.0241	-4.32	-2.392	343	1	lasso	0.0158	0.00895	2.392	0.016757	0.413504
Whole_Blood	SMPD4	2	130908981	130940199	0.175913	rs7419565	3.13	rs11679959	0.18	8.23	2.527	168	3	lasso	0.173	4.35e-17	2.39	0.0169	0.413504
Whole_Blood	TMEM116	12	112369086	112450969	0.134346	rs653178	6.66	rs11066119	0.0896	6.92	-2.289	196	196	blup	0.137	1.42e-13	-2.38624	0.017	0.413504
Whole_Blood	TMEM170A	16	75476952	75499395	0.020892	rs8047814	-3.52	rs4888378	-0.0022	2.91	-2.387	350	1	lasso	0.00852	0.0423	-2.387	0.017	0.413504
Whole_Blood	PABPC4	1	40026488	40042462	0.157982	rs3887860	3.162	rs2282231	0.0292	-4.22	1.348	390	390	blup	0.055	3.22e-06	-2.38645	0.017	0.413504
Whole_Blood	DDX59	1	200593024	200639097	0.130036	rs12742404	3.386	rs12082129	0.023	-4.61	2.781	540	4	lasso	0.0273	0.000853	-2.38771	0.017	0.413504
Whole_Blood	ASPRV1	2	70187226	70189394	0.120251	rs13412112	4.42	rs13423375	0.0988	-6.44	2.013	346	6	lasso	0.0943	1.07e-09	-2.39	0.017	0.413504
Whole_Blood	HERPUD2	7	35672269	35734745	0.128929	rs11765451	3.11	rs10244304	0.0945	6.26	2.322	543	6	lasso	0.0897	2.74e-09	2.38561	0.017051	0.413504
Whole_Blood	AKT3	1	243651535	244014381	0.027684	rs1411613	3.08	rs12080155	-0.00259	3.71	-0.59	425	7	enet	-0.002	0.605	-2.38533	0.0171	0.413504
Whole_Blood	C18orf8	18	21083473	21110576	0.166696	rs5026773	2.86	rs891389	0.083	-5.87	2.569	346	5	lasso	0.0874	4.43e-09	-2.38299	0.01717	0.413504
Whole_Blood	RAB5C	17	40276994	40307016	0.00743	rs2301647	-4.65	rs9899285	-0.000311	2.92	-2.383	321	1	lasso	0.00119	0.232	-2.383	0.0172	0.413504
Whole_Blood	NEURL4	17	7218947	7232712	0.053945	rs4246413	3.1	rs2047803	0.0412	-4.26	2.435	465	3	lasso	0.0206	0.00338	-2.38137	0.0172	0.413504
Whole_Blood	OSER1	20	42825136	42839431	0.36787	rs6093966	3.66	rs2143606	0.232214	9.38	-2.165	506	33	enet	0.248	1.18e-24	-2.38271	0.0172	0.413504
Whole_Blood	AASDH	4	57204456	57253666	0.162669	rs4339274	-2.72	rs13102012	0.102	7.18	-2.158	446	15	enet	0.116	1.15e-11	-2.38254	0.0172	0.413504
Whole_Blood	XXbac-BPG299F13.14	6	31168262	31169695	0.22805	rs2523591	3.29	rs1265099	-0.001798	3.99	1.951	176	19	enet	0.0478	1.39e-05	2.3817	0.01723	0.413504
Whole_Blood	MAP1LC3A	20	33134658	33148149	0.158431	rs17122844	-4.27	rs6059919	0.184176	-8.43	-2.272	304	5	lasso	0.176	2.63e-17	2.38003	0.0173	0.413504
Whole_Blood	SPINK8	3	48348336	48369831	0.165326	rs3172494	-4.12	rs936426	0.0751	6.14	-2.158	263	2	lasso	0.0707	1.34e-07	-2.37968	0.0173	0.413504
Whole_Blood	RBMS2	12	56915713	56984745	0.471331	rs2695782	-4.1	rs3782235	0.364	-11.59	2.112	307	9	lasso	0.359	1.89e-37	-2.37798	0.0174	0.413504
Whole_Blood	C2orf44	2	24252210	24272445	0.020176	rs35379186	-3.34	rs2339928	-0.00193	-2.84	2.645	333	4	lasso	0.000789	0.257	-2.38	0.0174	0.413504
Whole_Blood	URM1	9	131133598	131153015	0.092362	rs15676	-2.78	rs2240944	0.0242	-4.56	1.419	284	22	enet	0.0386	8.71e-05	-2.3784	0.0174	0.413504
Whole_Blood	C9orf66	9	213108	215893	0.003225	rs10973684	2.92	rs10814731	-0.002365	3.03	2.304	490	490	blup	-0.00109	0.439	2.37796	0.0174	0.413504
Whole_Blood	SNORD21	1	93302846	93302940	0.002609	rs6657230	3.444	rs10874744	-0.00237	2.53	1.985	274	274	blup	0.00222	0.179	2.37692	0.0175	0.415099
Whole_Blood	RP11-958N24.2	16	16450081	16471364	0.460169	rs7188937	-2.83	rs2856553	0.247	9.64	-2.559	309	7	lasso	0.24	7.19e-24	-2.37386	0.0176	0.41513
Whole_Blood	HSD17B1	17	40701232	40707231	0.163915	rs2301647	-4.65	rs2676531	0.144	7.39	-2.733	253	3	lasso	0.142	4.7e-14	-2.37336	0.0176	0.41513
Whole_Blood	TOR1B	9	132565432	132573560	0.322966	rs2274507	-3.3	rs10116248	0.302499	-10.56	-2.28	483	3	lasso	0.323	4.63e-33	2.37391	0.0176	0.41513
Whole_Blood	C19orf82	19	9732179	9756165	0.117582	rs8103697	2.97	rs12462832	0.000701	3.31	1.358	362	362	blup	0.0123	0.0187	2.37152	0.0177	0.415934
Whole_Blood	DEGS1	1	224363458	224381143	0.033642	rs10916631	-3.191	rs3767732	0.105	6.32	-2.372	327	1	lasso	0.103	1.68e-10	-2.372	0.0177	0.415934
Whole_Blood	TOX	8	59717977	60031598	0.133	rs13262617	-2.79	rs7846649	-0.00273	-3.85	2.16	414	26	enet	0.0421	4.32e-05	-2.37102	0.017739	0.416075
Whole_Blood	UBL7	15	74738318	74753523	0.005934	rs2472299	3.34	rs736118	-8.54e-05	2.42	-0.128	361	361	blup	0.0012	0.231	-2.36835	0.0179	0.419073
Whole_Blood	ZNF831	20	57766075	57834168	0.07009	rs236721	3.65	rs11086667	-0.002067	3.43	-1.234	531	531	blup	-0.00248	0.76	2.36631	0.018	0.419856
Whole_Blood	TOR1A	9	132575223	132586413	0.255255	rs2274507	-3.3	rs3818553	0.165806	-8.44	-2.348	464	26	enet	0.19	1.02e-18	2.36618	0.018	0.419856
Whole_Blood	GH1	17	61994560	61995866	0.007405	rs9303470	-4.26	rs12451328	0.0104	2.31	1.449	328	328	blup	0.00352	0.13	2.36398	0.0181	0.420633
Whole_Blood	OSTF1	9	77703459	77762181	0.291424	rs4744735	2.68	rs4376557	0.139651	7.26	-1.497	446	17	enet	0.164	3.75e-16	-2.36263	0.0181	0.420633
Whole_Blood	KPNA1	3	122140796	122233792	0.11028	rs3966037	-2.63	rs9825383	0.0277	-4.72	-1.001	496	496	blup	0.0386	8.78e-05	2.36165	0.0182	0.421397
Whole_Blood	MLH3	14	75480467	75518235	0.082253	rs12889472	-3.69	rs2098251	0.0506	-4.79	-2.326	411	3	lasso	0.0259	0.00114	2.36087	0.018232	0.421397
Whole_Blood	SEC16A	9	139334549	139372141	0.326666	rs7035254	2.89	rs11145756	0.289926	-10.61	-2.014	376	6	lasso	0.322	5.23e-33	2.3589	0.0183	0.421397
Whole_Blood	RP11-529H20.6	14	92511119	92516990	0.254997	rs1971459	-2.97	rs1048755	0.116	7.51	-2.196	508	5	lasso	0.164	3.59e-16	-2.35851	0.018348	0.421397
Whole_Blood	VIPR2	7	158822887	158937649	0.035825	rs1466210	3.23	rs4909257	0.00183	-3.13	2.337	295	4	lasso	0.00313	0.143	-2.358	0.018374	0.421397
Whole_Blood	VAT1	17	41166622	41177140	0.055426	rs8064765	-4.37	rs4793197	0.0262	-4.42	2.105	269	269	blup	0.0424	4.1e-05	-2.35827	0.0184	0.421397
Whole_Blood	GCDH	19	13001840	13025021	0.213821	rs1049481	-2.91	rs8012	0.187	-8.56	2.319	325	3	lasso	0.182	6.38e-18	-2.35707	0.0184	0.421397
Whole_Blood	BAZ2B	2	160175490	160472071	0.268298	rs3771719	3.81	rs2357526	0.162	8.09	2.9	485	485	blup	0.171	7.53e-17	2.36	0.0184	0.421397
Whole_Blood	AC098823.3	2	231555636	231565244	0.103187	rs17275498	2.85	rs10166139	0.0627	-5.32	-2.362	504	2	lasso	0.0581	1.72e-06	2.36	0.0185	0.422824
Whole_Blood	SPATA33	16	89724254	89737680	0.134983	rs11643561	3.34	rs164749	0.0472	5.33	1.734	431	7	enet	0.0585	1.59e-06	2.35403	0.0186	0.422824
Whole_Blood	SUPT3H	6	44777054	45345690	0.101064	rs11969213	2.55	rs1321081	0.064	-5.47	-2.222	363	10	enet	0.0543	3.73e-06	2.35338	0.0186	0.422824
Whole_Blood	C18orf54	18	51884335	51911588	0.086615	rs645858	-2.68	rs4581772	0.0434	-4.98	-2.101	333	5	lasso	0.0493	1.01e-05	2.35276	0.01863	0.422824
Whole_Blood	SNX16	8	82711816	82755101	0.196781	rs1817107	2.58	rs1451994	0.19	8.98	2.553	324	13	lasso	0.191	7.89e-19	2.35175	0.018685	0.422824
Whole_Blood	RAC1	7	6414154	6443608	0.134698	rs836472	-3.04	rs836480	0.0726	6.27	-2.337	297	8	lasso	0.0861	5.81e-09	-2.35041	0.018753	0.422824
Whole_Blood	PHKB	16	47495186	47735434	0.037638	rs16945716	-3.48	rs7192901	0.00361	-3.5	-1.117	186	186	blup	0.00698	0.0593	2.34861	0.0188	0.422824
Whole_Blood	PPM1D	17	58677544	58741849	0.016823	rs2052074	4.35	rs4968340	-0.00273	2.78	0.518	103	103	blup	0.000715	0.262	2.34922	0.0188	0.422824
Whole_Blood	RP11-295M18.2	1	221002597	221005771	0.111829	rs12046182	3.23	rs11118622	0.0852	5.92	2.225	402	3	lasso	0.0683	2.2e-07	2.3499	0.0188	0.422824
Whole_Blood	ST3GAL5	2	86066267	86116137	0.123222	rs1561198	6.06	rs7593080	0.00268	3.69	-0.526	467	467	blup	0.0315	0.00037	2.35	0.0188	0.422824
Whole_Blood	CHST13	3	126243126	126262134	0.585875	rs11918048	-2.91	rs11718493	0.429	-12.58	2.037	535	5	lasso	0.476	1.74e-53	-2.34789	0.0189	0.422824
Whole_Blood	CXCL3	4	74902306	74904524	0.034743	rs6845297	-2.81	rs2367273	0.0139	-3.39	-2.457	340	2	lasso	0.00363	0.127	2.34832	0.0189	0.422824
Whole_Blood	CDK7	5	68530668	68573250	0.07722	rs4252215	-3.088	rs2561183	0.0251	4.84	-2.463	280	280	blup	0.047	1.63e-05	-2.34705	0.01892	0.422824
Whole_Blood	CREB3L4	1	153940189	153946744	0.040702	rs4845618	5.284	rs10908578	0.0608	4.91	2.345	332	1	lasso	0.0535	4.35e-06	2.345	0.019	0.422824
Whole_Blood	TNFAIP6	2	152214106	152236560	0.471056	rs289858	-3.5	rs2278089	0.363	11.57	-2.377	444	9	lasso	0.362	8.77e-38	-2.35	0.019	0.422824
Whole_Blood	C9orf147	9	115196096	115249484	0.027785	rs2900537	-3.29	rs11791620	0.005519	3.69	2.343	492	1	lasso	0.00409	0.114	2.343	0.0191	0.422824
Whole_Blood	TMEM125	1	43735665	43739673	0.036708	rs2760075	2.88	rs12126596	0.0111	3.22	-2.342	453	1	lasso	0.0179	0.00585	-2.342	0.0192	0.422824
Whole_Blood	WRB	21	40752170	40800454	0.258144	rs9981595	3.43	rs2836999	0.215	9.09	2.285	650	5	lasso	0.204	3.65e-20	2.3414	0.0192	0.422824
Whole_Blood	OVOL1	11	65554493	65564330	0.006979	rs557675	-3.95	rs4073582	-0.00272	-2.8	0.448	335	335	blup	0.011	0.0249	2.34156	0.019203	0.422824
Whole_Blood	RBPMS	8	30241944	30429778	0.019028	rs7824823	2.77	rs7831616	0.0159	3.55	-2.249	354	2	enet	8.99e-05	0.31	-2.34005	0.019281	0.422824
Whole_Blood	PGBD3	10	50723151	50725167	0.003273	rs17775990	-3.34	rs4253027	0.01	2.65	-0.93	437	437	blup	0.0239	0.00172	2.33955	0.0193	0.422824
Whole_Blood	ZCRB1	12	42705880	42719920	0.076587	rs12820881	3.38	rs6582394	-0.000709	-4.04	2.784	429	13	enet	0.0142	0.0127	-2.34044	0.0193	0.422824
Whole_Blood	ZFP36	19	39897453	39900052	0.064031	rs7253451	-2.28	rs2405	0.00523	-3.36	-1.399	446	14	enet	-0.000551	0.372	2.33991	0.0193	0.422824
Whole_Blood	RERE	1	8412457	8877702	0.245792	rs2289731	-3.095	rs301806	0.175	-8.47	-2.402	376	4	lasso	0.174	3.89e-17	2.33896	0.0193	0.422824
Whole_Blood	AC104809.2	2	241920932	241925489	0.053292	rs6437221	-3.02	rs7590653	-0.00248	-3.07	1.425	470	2	lasso	0.00213	0.183	-2.34	0.0193	0.422824
Whole_Blood	EHBP1L1	11	65343509	65360121	0.046657	rs557675	-3.95	rs3782089	0.00251	3.66	-2.4	354	3	lasso	0.00406	0.115	-2.3382	0.019377	0.423564
Whole_Blood	AMH	19	2249308	2252072	0.425421	rs12462556	-3.99	rs10407022	0.173	-8.72	-2.164	411	8	enet	0.199	1.2e-19	2.33528	0.0195	0.423564
Whole_Blood	EMILIN1	2	27301435	27309271	0.041603	rs1124649	-3.68	rs1866561	0.00141	-3.26	-1.601	317	317	blup	0.0134	0.0148	2.34	0.0195	0.423564
Whole_Blood	NCOA1	2	24714783	24993571	0.041862	rs11676272	3.39	rs2384061	-0.0011	3.05	1.717	319	319	blup	-7.53e-05	0.325	2.33	0.0196	0.423564
Whole_Blood	MBD5	2	148778580	149275805	0.125131	rs1528836	3.89	rs13029038	0.0475	5.6	2.602	329	329	blup	0.0807	1.74e-08	2.33	0.0196	0.423564
Whole_Blood	TCTA	3	49449639	49453908	0.02473	rs34759087	-4.52	rs17650792	-0.00102	3.25	2.416	288	288	blup	0.00353	0.13	2.33455	0.0196	0.423564
Whole_Blood	GGT5	22	24615622	24641110	0.089746	rs5760293	-5.49	rs2001106	0.016	4.08	-2.564	356	3	lasso	0.0226	0.00224	-2.33235	0.019682	0.423564
Whole_Blood	FLII	17	18148190	18162230	0.052061	rs16960744	4.57	rs2245430	-0.000727	-3.35	-0.205	281	281	blup	-0.00134	0.475	2.33277	0.0197	0.423564
Whole_Blood	MARK4	19	45754516	45808541	0.618934	rs4420638	5.47	rs344807	0.481	13.31	-2.401	359	7	lasso	0.507	1.84e-58	-2.33138	0.0197	0.423564
Whole_Blood	FAM114A1	4	38869298	38947360	0.076152	rs16994921	-4.57	rs6851685	0.000566	3.46	-1.903	510	23	enet	0.0262	0.00108	-2.33212	0.0197	0.423564
Whole_Blood	CLPB	11	72003469	72145692	0.023356	rs7116209	2.95	rs7118697	-0.0026	-3.6	-2.129	342	342	blup	-0.000301	0.346	2.33196	0.019703	0.423564
Whole_Blood	HIF1AN	10	102288829	102319755	0.292209	rs603424	3.09	rs10883511	0.304	-11.09	2.197	434	3	lasso	0.303	8.59e-31	-2.33007	0.0198	0.42415
Whole_Blood	RP11-400F19.6	17	40705049	40706686	0.022918	rs2301647	-4.65	rs12449771	0.00873	-3.62	0.223	254	17	enet	0.00455	0.103	2.32765	0.0199	0.42415
Whole_Blood	GATSL3	22	30681106	30685616	0.35567	rs9608859	-4.35	rs2074732	0.277	-10.32	-2.129	426	4	lasso	0.281	3.24e-28	2.32782	0.019922	0.42415
Whole_Blood	RAB11FIP5	2	73300510	73383849	0.121373	rs1150500	-4.1	rs1430349	0.0702	6.06	2.053	267	24	enet	0.0799	2.07e-08	2.33	0.02	0.42415
Whole_Blood	PLXNB1	3	48445261	48471594	0.039679	rs3172494	-4.12	rs9815103	-0.00257	-2.64	-1.58	257	257	blup	0.00464	0.1	2.32702	0.02	0.42415
Whole_Blood	NACC2	9	138898383	138987131	0.009309	rs3812595	-2.56	rs7030214	-0.000603	3.42	2.327	402	1	lasso	0.00565	0.0798	2.327	0.02	0.42415
Whole_Blood	RP11-631M6.3	5	60642953	60643543	0.029168	rs10044874	2.551	rs162231	0.00269	3.23	1.455	386	7	enet	-0.00119	0.453	2.32587	0.02003	0.42415
Whole_Blood	MRVI1-AS1	11	10562819	10621479	0.253539	rs1601588	-3.28	rs11602469	0.0319	-5.68	2.093	526	6	lasso	0.107	8.01e-11	-2.32537	0.020052	0.42415
Whole_Blood	ARFRP1	20	62330038	62339377	0.093711	rs6090309	3.78	rs6062504	0.023313	4.47	-1.11	439	439	blup	0.0384	9.08e-05	-2.32508	0.0201	0.42415
Whole_Blood	LCA5L	21	40777770	40817729	0.253522	rs9981595	3.43	rs2837002	0.156	7.84	2.327	686	2	lasso	0.135	1.89e-13	2.3241	0.0201	0.42415
Whole_Blood	RP11-153M7.3	4	154561320	154602332	0.087857	rs938716	-3.3	rs17030340	0.00936	3.78	-1.065	446	25	enet	0.00924	0.0362	-2.32459	0.0201	0.42415
Whole_Blood	EPHA1	7	143087382	143105985	0.438005	rs8176063	-3.21	rs34824368	0.178	-8.29	-2.416	284	8	lasso	0.183	5.2e-18	2.32203	0.020231	0.426202
Whole_Blood	RPL13AP6	10	112696380	112696991	0.001532	rs11592409	2.78	rs1981113	0.000243	-3.88	-0.533	506	506	blup	0.00946	0.0344	-2.31934	0.0204	0.427586
Whole_Blood	RP4-737E23.2	20	23168765	23170944	0.198246	rs11697609	-3.12	rs6137866	0.120915	7.33	-2.387	593	6	enet	0.121	3.83e-12	-2.31899	0.0204	0.427586
Whole_Blood	C14orf182	14	50448430	50474238	0.242031	rs7152658	2.61	rs8012757	0.137	-7.38	-2.413	355	4	lasso	0.143	3.63e-14	2.31739	0.020483	0.427586
Whole_Blood	ADPGK	15	73043710	73078187	0.055686	rs7164592	-3.43	rs12594320	0.00624	4.04	-1.999	281	4	enet	0.00846	0.0428	-2.31641	0.0205	0.427586
Whole_Blood	C6orf106	6	34555065	34664636	0.077722	rs9462027	3.83	rs3800457	0.0181	4.41	2.596	342	342	blup	0.0158	0.00906	2.31768	0.0205	0.427586
Whole_Blood	KLHL9	9	21329670	21335379	0.050845	rs4364717	-4.4	rs7027989	0.025764	4.08	2.088	483	4	lasso	0.0111	0.0243	2.31738	0.0205	0.427586
Whole_Blood	PTER	10	16478942	16555736	0.097515	rs2669149	-3.1	rs768926	-0.00242	3.56	-1.201	551	551	blup	0.0338	0.00023	-2.31329	0.0207	0.430287
Whole_Blood	AC144831.1	17	81061205	81063860	0.06185	rs4986077	2.21	rs1551628	0.000909	-3.06	0.596	234	28	enet	0.00412	0.113	-2.3125	0.0207	0.430287
Whole_Blood	ATP5SL	19	41937223	41946622	0.052415	rs12459996	4.48	rs4803465	0.0464	4.9	2.231	363	5	lasso	0.0392	7.75e-05	2.31113	0.0208	0.430287
Whole_Blood	PTGIR	19	47123725	47128375	0.081148	rs11083840	-3.67	rs7258489	-0.00236	-3.59	-1.722	364	364	blup	0.00564	0.08	2.31134	0.0208	0.430287
Whole_Blood	FAM46A	6	82201156	82462491	0.014851	rs194915	3.95	rs1145862	0.0175	3.69	-2.171	410	3	lasso	0.0136	0.0143	-2.31146	0.0208	0.430287
Whole_Blood	ATP6V1C1	8	104033291	104085279	0.440949	rs1865336	2.33	rs1512351	0.321	-11.06	-2.134	531	8	enet	0.313	6.98e-32	2.31039	0.020867	0.430507
Whole_Blood	RP1-39G22.7	1	40722099	40723639	0.027748	rs7556253	-2.857	rs12757549	0.0311	-3.71	2.31	409	1	lasso	0.00761	0.0516	-2.31	0.0209	0.430507
Whole_Blood	TCTEX1D4	1	45271663	45272957	0.055506	rs17388318	2.773	rs7525733	-0.00216	3.14	-1.192	345	345	blup	0.0168	0.00739	-2.30844	0.021	0.430507
Whole_Blood	SNRNP27	2	70120692	70132707	0.066635	rs13412112	4.42	rs10496176	-0.00246	2.74	1.882	331	4	lasso	0.00115	0.234	2.31	0.021	0.430507
Whole_Blood	FIS1	7	100882739	100895597	0.176575	rs6942609	-2.85	rs10241107	0.0832	-5.85	2.297	380	5	lasso	0.0789	2.55e-08	-2.3075	0.021027	0.430507
Whole_Blood	GCN1L1	12	120565007	120632513	0.11242	rs11064910	2.9	rs6490286	0.0793	-5.95	2.242	376	3	lasso	0.0563	2.46e-06	-2.30632	0.0211	0.430507
Whole_Blood	TRIM35	8	27142404	27168836	0.149582	rs11776692	-3.13	rs11996459	0.0879	-6.11	2.349	630	10	enet	0.0574	1.99e-06	-2.30578	0.021123	0.430507
Whole_Blood	REEP1	2	86441116	86565206	0.094405	rs3815840	3.22	rs311563	0.0647	5.75	2.666	419	14	enet	0.0698	1.61e-07	2.3	0.0212	0.430507
Whole_Blood	TMEM38B	9	108456825	108538893	0.03614	rs12340630	-3.14	rs10978213	0.011598	3.85	-2.13	394	2	lasso	0.00102	0.242	-2.3046	0.0212	0.430507
Whole_Blood	BRAF	7	140419127	140624564	0.008931	rs4637729	3.19	rs38723	0.00479	2.94	2.303	400	1	lasso	0.0209	0.00317	2.303	0.021279	0.430507
Whole_Blood	NSUN4	1	46805849	46830824	0.455358	rs3845301	3.542	rs10489769	0.511	13.72	2.29	377	40	enet	0.517	4.91e-60	2.30178	0.0213	0.430507
Whole_Blood	CAMK2G	10	75572259	75634343	0.025693	rs4691	-3.32	rs3911887	0.00022	-2.92	-2.3	239	1	lasso	0.0138	0.0138	2.3	0.0214	0.430507
Whole_Blood	RP3-467K16.4	1	15729475	15735929	0.140588	rs2092324	3.067	rs2473345	0.128	-7.06	-2.157	518	3	lasso	0.115	1.49e-11	2.30066	0.0214	0.430507
Whole_Blood	GPR35	2	241544848	241570676	0.210701	rs6437221	-3.02	rs2953158	0.055	-5.18	-0.573	501	3	lasso	0.146	1.87e-14	2.3	0.0214	0.430507
Whole_Blood	MRPS18AP1	3	48297840	48298076	0.215605	rs3172494	-4.12	rs6787500	0.169	8.16	-2.245	251	4	lasso	0.173	5.28e-17	-2.30065	0.0214	0.430507
Whole_Blood	LOX	5	121398890	121413980	0.039877	rs13356899	4.254	rs2560301	0.00103	-3.7	0.563	373	373	blup	0.0109	0.0253	-2.30017	0.02144	0.430507
Whole_Blood	PLK1	16	23690143	23701646	0.040747	rs246334	-2.4	rs152734	0.00209	-3.91	-2.033	438	2	lasso	0.0105	0.0279	2.29842	0.0215	0.430507
Whole_Blood	RIT1	1	155867599	155881195	0.033793	rs547915	-2.819	rs2485662	-0.000359	-3.32	-1.941	282	3	lasso	0.00631	0.0689	2.29911	0.0215	0.430507
Whole_Blood	SEC14L2	22	30792846	30821305	0.080992	rs9608859	-4.35	rs2299825	0.0151	-4.58	3.421	442	2	lasso	0.034	0.00022	-2.29885	0.021513	0.430507
Whole_Blood	TIMD4	5	156346293	156390266	0.00259	rs7723780	-3.941	rs10515746	-0.000938	-3.03	-0.967	439	439	blup	-0.0012	0.454	2.29822	0.02155	0.430507
Whole_Blood	BCKDHA	19	41903385	41930910	0.234042	rs12459996	4.48	rs878082	0.196	-8.6	2.478	375	6	lasso	0.189	1.38e-18	-2.29575	0.0217	0.430507
Whole_Blood	ABHD6	3	58223233	58281420	0.023158	rs17058639	3.06	rs7651518	0.0017	-3.17	2.296	452	1	lasso	-0.000529	0.37	-2.296	0.0217	0.430507
Whole_Blood	SLC25A4	4	186064395	186071536	0.058463	rs4069938	2.88	rs12500986	-0.0017	3.03	-2.635	504	504	blup	0.00431	0.109	-2.29543	0.0217	0.430507
Whole_Blood	RP11-383H13.1	8	72740402	73030628	0.034545	rs4510897	-2.71	rs3919904	-3.55e-05	-3.33	-0.593	574	46	enet	0.00279	0.155	2.29422	0.021778	0.430507
Whole_Blood	SCAND2P	15	85174682	85185695	0.05633	rs6496733	-4.02	rs2059927	0.00449	3.63	-2.416	375	375	blup	0.0142	0.0126	-2.29404	0.0218	0.430507
Whole_Blood	SLFN12L	17	33800708	33864880	0.097866	rs8065018	3.63	rs11867191	0.0203	4.03	2.228	406	9	enet	0.025	0.00137	2.29341	0.0218	0.430507
Whole_Blood	ZNF100	19	21905568	21950430	0.605038	rs4613201	-3.2	rs8112960	0.273	-10.04	0.104	298	11	lasso	0.474	2.71e-53	-2.2937	0.0218	0.430507
Whole_Blood	PLK3	1	45265897	45271584	0.041243	rs17388318	2.773	rs1392035	-0.00195	3.31	2.294	352	1	lasso	0.00714	0.0572	2.294	0.0218	0.430507
Whole_Blood	ARMC8	3	137906109	138017231	0.009765	rs13324341	4.32	rs10513042	-0.00198	2.96	0.884	359	359	blup	0.00192	0.193	2.29469	0.0218	0.430507
Whole_Blood	HTT	4	3076408	3245676	0.188806	rs11730455	2.79	rs2798289	0.092	-6.56	-2.269	407	11	enet	0.117	8.45e-12	2.29203	0.0219	0.431806
Whole_Blood	CFL1P5	5	68609198	68609464	0.05274	rs4252215	-3.027	rs350104	0.0109	-4.2	2.229	243	243	blup	0.0381	9.75e-05	-2.28948	0.02205	0.434086
Whole_Blood	BLVRA	7	43798279	43846939	0.203201	rs623108	-3.29	rs1181573	0.156	-7.83	1.889	403	403	blup	0.187	1.95e-18	-2.28831	0.02212	0.434785
Whole_Blood	TNKS2	10	93558069	93625033	0.006983	rs1028936	-2.61	rs11186734	-0.00176	2.6	-2.283	305	2	lasso	0.000189	0.302	-2.28287	0.0224	0.437254
Whole_Blood	TSEN2	3	12525931	12581119	0.075487	rs4684859	4.08	rs3806662	0.0078	4.27	1.355	455	455	blup	0.0153	0.00999	2.28319	0.0224	0.437254
Whole_Blood	ATPAF2	17	17880723	17942523	0.112683	rs16960744	4.57	rs11656629	0.0595	-4.89	-1.797	352	5	lasso	0.0422	4.25e-05	2.28249	0.0225	0.437254
Whole_Blood	ALDH4A1	1	19197926	19229275	0.260218	rs6695033	-2.862	rs16862344	0.0744	-6.44	-1.621	541	33	enet	0.0946	1.01e-09	2.28167	0.0225	0.437254
Whole_Blood	CACNA1E	1	181382238	181777219	0.038491	rs4126689	3.332	rs17494681	0.0136	-3.56	2.347	535	3	lasso	0.0162	0.00838	-2.282	0.0225	0.437254
Whole_Blood	CELSR3	3	48673902	48700348	0.003393	rs34759087	-4.52	rs7633840	0.00362	-2.26	1.845	257	257	blup	0.0111	0.0241	-2.28202	0.0225	0.437254
Whole_Blood	ST5	11	8714898	8932498	0.037904	rs4537761	4.29	rs10840106	0.0044	3.96	-2.237	370	13	enet	0.0138	0.0138	-2.28113	0.022541	0.437254
Whole_Blood	ERAP2	5	96211643	96255420	0.764431	rs152468	-3.071	rs10051637	0.682	15.97	2.2	507	46	enet	0.692	6.44e-96	2.28074	0.02256	0.437254
Whole_Blood	IL23A	12	56732663	56734193	0.041994	rs2695782	-4.1	rs17118403	-0.0021	3.12	-3.309	268	6	lasso	-0.00188	0.578	-2.27935	0.0226	0.437254
Whole_Blood	RP4-647C14.3	14	73738890	73739202	0.070268	rs28550643	3.65	rs42923	-0.00207	3.42	0.944	395	395	blup	0.00138	0.221	2.27989	0.022614	0.437254
Whole_Blood	SLC1A5	19	47278140	47291851	0.077057	rs11083840	-3.67	rs8105903	0.0364	4.08	2.495	337	2	lasso	0.0154	0.00979	2.27888	0.0227	0.437254
Whole_Blood	SYCE2	19	13009600	13030090	0.026721	rs1049481	-2.91	rs8110787	0.00973	-3.03	-2.08	324	2	lasso	0.00417	0.112	2.27791	0.0227	0.437254
Whole_Blood	TRMT10A	4	100467866	100485189	0.023184	rs10030937	-3.1	rs6532820	-0.00125	3.28	-2.279	514	1	lasso	0.0122	0.0192	-2.279	0.0227	0.437254
Whole_Blood	FAM219B	15	75192328	75199462	0.016643	rs2472299	3.34	rs6495126	-0.00251	-2.88	2.27	279	12	enet	-0.000426	0.359	-2.27686	0.0228	0.437254
Whole_Blood	PPT1	1	40538379	40563375	0.612211	rs3887860	3.162	rs4660383	0.402	-12.18	-2.031	419	22	enet	0.446	4.11e-49	2.27628	0.0228	0.437254
Whole_Blood	GTPBP8	3	112710001	112733907	0.138384	rs1114404	3.3	rs10934211	0.000276	-3.64	1.419	467	467	blup	0.0318	0.000342	-2.27724	0.0228	0.437254
Whole_Blood	CARM1	19	10982189	11033443	0.100163	rs3786722	-5.42	rs12973899	-0.00254	-3.21	-0.546	378	34	enet	0.00057	0.272	-2.2752	0.0229	0.437841
Whole_Blood	AC096579.7	2	89130700	89165653	0.008884	rs12623311	-2.97	rs1843217	0.00849	2.94	1.655	134	4	enet	0.00262	0.162	2.27	0.0229	0.437841
Whole_Blood	CLCN1	7	143013219	143049176	0.549356	rs8176063	-3.21	rs10249881	0.257	10.14	2.014	321	10	lasso	0.329	9.21e-34	2.27334	0.023006	0.438334
Whole_Blood	ARNTL	11	13298199	13408813	0.226382	rs11022738	-4.01	rs34369393	0.164	7.85	-2.264	550	36	enet	0.148	1.31e-14	-2.2733	0.023008	0.438334
Whole_Blood	CTD-2260A17.3	5	96140056	96141808	0.229514	rs152468	-3.071	rs26493	0.0973	7.13	-2.755	501	19	enet	0.158	1.3e-15	-2.27299	0.02303	0.438334
Whole_Blood	BLMH	17	28575218	28619060	0.033893	rs3794730	3.44	rs4055617	-0.00236	3.61	-1.805	300	300	blup	0.00325	0.139	-2.27087	0.0232	0.439496
Whole_Blood	UBA7	3	49842640	49851379	0.273161	rs9875617	-3.97	rs9859153	0.283	-10.43	2.433	328	18	enet	0.274	1.84e-27	-2.26931	0.0232	0.439496
Whole_Blood	HIST1H3D	6	26197068	26199521	0.05432	rs10484436	2.94	rs6905614	0.006714	3.84	-2.115	665	5	lasso	0.0046	0.101	-2.2691	0.02326	0.439496
Whole_Blood	SEC11A	15	85212775	85259947	0.01494	rs8023774	-4.32	rs306197	-0.00254	2.81	-2.268	376	1	lasso	-0.0019	0.583	-2.268	0.0233	0.439496
Whole_Blood	CCDC24	1	44457031	44462154	0.393254	rs3791041	2.66	rs12403036	0.212	8.92	2.55	417	5	lasso	0.25	6.24e-25	2.26789	0.0233	0.439496
Whole_Blood	STAU1	20	47729878	47804904	0.002652	rs6012712	-3.41	rs7269408	0.003251	2.27	-1.793	458	458	blup	0.00613	0.0717	-2.26911	0.0233	0.439496
Whole_Blood	GOLGA5	14	93260576	93306308	0.03976	rs4905011	-2.72	rs2402197	0.0161	-3.49	-2.266	529	1	lasso	0.0156	0.00932	2.266	0.023451	0.441684
Whole_Blood	SPATA20P1	21	39610149	39610586	0.029782	rs2836631	5.2	rs7277942	-0.000692	-3.2	-1.359	606	11	enet	0.00111	0.236	2.2647	0.0235	0.441947
Whole_Blood	SEMA7A	15	74701630	74726808	0.028829	rs2472299	3.34	rs7085	-0.00262	-3.05	2.561	376	376	blup	-0.00195	0.594	-2.26269	0.0237	0.444829
Whole_Blood	AC092811.1	1	225600404	225602040	0.025265	rs17557867	2.733	rs10799324	-0.00266	-2.83	-2.26	408	1	lasso	0.00509	0.0906	2.26	0.0238	0.444829
Whole_Blood	AC062029.1	2	88927095	88931339	0.032975	rs1258412	-3.56	rs13010480	-0.00107	3.03	-1.826	231	3	lasso	0.00436	0.107	-2.26	0.0239	0.444829
Whole_Blood	DCBLD2	3	98514785	98620533	0.056199	rs2623458	-3.05	rs1529045	-0.002	2.93	-2.281	400	400	blup	0.00108	0.238	-2.25893	0.0239	0.444829
Whole_Blood	ATP13A3	3	194123401	194215009	0.404036	rs9881298	-2.62	rs711987	0.228	-9.64	-1.93	515	21	enet	0.286	7.59e-29	2.25912	0.0239	0.444829
Whole_Blood	RP11-665G4.1	4	15006566	15265088	0.079619	rs1861044	-3.37	rs4235380	-0.00157	-3.55	1.07	502	502	blup	0.0117	0.0214	-2.25879	0.0239	0.444829
Whole_Blood	TCEA1P4	9	32979558	32980385	0.078038	rs1409691	3.13	rs10971246	0.016971	-4.12	-2.529	491	4	lasso	0.0223	0.00235	2.25812	0.0239	0.444829
Whole_Blood	GALNS	16	88880142	88923378	0.222365	rs12445547	-3.62	rs16965110	0.087	-6.27	-1.35	422	21	enet	0.0948	9.62e-10	2.25251	0.0243	0.450811
Whole_Blood	TMEM205	19	11453452	11457158	0.099784	rs3786722	-5.42	rs34272088	0.0173	4.1	-0.047	396	4	lasso	0.0108	0.0258	2.25194	0.0243	0.450811
Whole_Blood	SEC31B	10	102246399	102279711	0.343141	rs603424	3.09	rs2295772	0.421	-12.71	2.094	431	7	lasso	0.413	1.55e-44	-2.25041	0.0244	0.450811
Whole_Blood	EMC8	16	85805364	85833214	0.060347	rs9933766	3	rs11866179	0.00549	3.62	2.385	645	2	lasso	0.0167	0.00755	2.25014	0.0244	0.450811
Whole_Blood	LRRC37A2	17	44588877	44630815	0.507284	rs8078468	3.42	rs169201	0.28	10.39	2.824	137	13	lasso	0.299	2.61e-30	2.25097	0.0244	0.450811
Whole_Blood	CYP2T2P	19	41314430	41317295	0.161238	rs12459996	4.48	rs2607414	0.0458	5.55	1.252	434	6	lasso	0.066	3.48e-07	2.24972	0.0245	0.451304
Whole_Blood	RP11-513M16.7	9	19371384	19371943	0.086869	rs10811095	3.08	rs7867897	0.002006	-3.64	-0.899	556	4	lasso	0.00272	0.158	2.24891	0.0245	0.451304
Whole_Blood	FADS1	11	61567099	61596790	0.055081	rs11230723	-2.58	rs174535	0.0301	4.18	-2.304	433	2	lasso	0.0171	0.00683	-2.24866	0.024534	0.451304
Whole_Blood	AIRN	6	160424323	160428696	0.041642	rs2048327	5.48	rs6937722	0.00418	3.53	2.434	593	3	lasso	-0.000278	0.344	2.24637	0.0247	0.453696
Whole_Blood	GOLGA3	12	133345495	133405444	0.102369	rs3741494	-3.16	rs2279313	0.00938	4.31	1.742	243	5	lasso	0.0267	0.000966	2.2438	0.0248	0.454871
Whole_Blood	MAFK	7	1570350	1581870	0.033773	rs11765459	-4.08	rs3814477	0.00996	3.66	-1.785	365	2	lasso	0.0032	0.141	-2.2431	0.02489	0.455231
Whole_Blood	ALMS1-IT1	2	73683891	73686611	0.037117	rs869927	2.79	rs831535	-0.00217	3.19	-1.093	340	340	blup	0.00715	0.0571	2.24	0.0249	0.455231
Whole_Blood	ZNF503	10	77157588	77160132	0.244406	rs11001435	3.02	rs17769639	0.0666	-5.16	2.266	366	6	lasso	0.053	4.88e-06	-2.24122	0.025	0.455231
Whole_Blood	CTC-490G23.2	19	43833447	43835582	0.670201	rs2682594	3.3	rs12461712	0.188	8.37	1.581	301	16	lasso	0.416	7.21e-45	2.24118	0.025	0.455231
Whole_Blood	ZNF709	19	12571998	12624668	0.01177	rs1049481	-2.91	rs10401289	0.00456	3.45	-2.581	284	2	lasso	0.00819	0.0454	-2.24184	0.025	0.455231
Whole_Blood	ZNF527	19	37861963	37883968	0.015223	rs17246792	-3.26	rs10422527	0.000692	2.99	-1.76	289	3	enet	0.00253	0.165	-2.24063	0.0251	0.456393
Whole_Blood	ARL4D	17	41476327	41478505	0.049705	rs7217897	4	rs4793234	0.0508	-4.74	2.203	318	6	lasso	0.0365	0.000133	-2.23817	0.0252	0.456895
Whole_Blood	SOD1	21	33031935	33041244	0.045834	rs2173962	2.9	rs8133426	0.0325	4.41	2.191	511	2	enet	0.014	0.013	2.239	0.0252	0.456895
Whole_Blood	HMGB1	13	31032884	31191734	0.007239	rs4147062	-3.46	rs1952607	0.01	3.3	2.374	575	2	lasso	0.013378	0.015	2.2347	0.0254	0.458544
Whole_Blood	WRAP73	1	3547331	3569325	0.284204	rs17822581	4.027	rs4364818	0.0494	6.05	-0.787	463	24	enet	0.164	3.65e-16	-2.23482	0.0254	0.458544
Whole_Blood	C3orf14	3	62304648	62321888	0.234228	rs11706999	-3.52	rs9863216	0.0321	-5.22	1.603	654	30	enet	0.0911	2.08e-09	-2.23589	0.0254	0.458544
Whole_Blood	PRRC2A	6	31588497	31605548	0.08271	rs2523591	3.29	rs2075800	0.068077	5.17	1.862	286	2	lasso	0.0626	6.9e-07	2.2323	0.02559	0.461315
Whole_Blood	RP1-153P14.5	6	37512921	37518636	0.423808	rs4714068	3.69	rs1757181	0.319	11.24	2.295	471	15	enet	0.33	6.6e-34	2.23127	0.0257	0.462579
Whole_Blood	FRAT1	10	99079022	99081672	0.072127	rs12767098	2.56	rs11189041	-0.00176	3.78	1.445	473	473	blup	0.015	0.0107	2.2298	0.0258	0.462579
Whole_Blood	CYP21A1P	6	31973466	31976176	0.24161	rs605203	-3	rs2071293	0.089775	6.97	1.797	198	33	enet	0.198	1.47e-19	2.229	0.02581	0.462579
Whole_Blood	CTD-2306M10.1	5	66475441	66476415	0.095719	rs6880901	-2.792	rs10223101	0.00863	-4.32	-0.274	485	23	enet	0.0141	0.0129	2.22822	0.02587	0.462579
Whole_Blood	RPS28	19	8386384	8388198	0.273056	rs4804311	-3.33	rs2972574	0.133	7.96	1.966	361	7	enet	0.15	7.74e-15	2.22793	0.0259	0.462579
Whole_Blood	VARS2	6	30881982	30894236	0.17211	rs2523591	3.29	rs3130557	0.046674	-4.37	-2.045	95	95	blup	0.0397	7e-05	2.2267	0.02597	0.462579
Whole_Blood	CIB2	15	78397252	78423839	0.224676	rs11630879	-2.88	rs8036417	0.121	6.73	-2.151	414	6	lasso	0.108	6.47e-11	-2.22685	0.026	0.462579
Whole_Blood	AUTS2	7	69063905	70258054	0.059882	rs17140871	3.14	rs10487940	0.000966	-3.47	2.206	279	279	blup	0.00581	0.0771	-2.22582	0.026026	0.462579
Whole_Blood	FAM211B	22	24981588	24989175	0.019013	rs5760293	-5.49	rs16979031	0.000741	2.95	-0.535	389	389	blup	-0.000916	0.416	2.22532	0.02606	0.462579
Whole_Blood	EGLN2	19	41304901	41314338	0.404999	rs12459996	4.48	rs17726276	0.164	-8.19	2.231	432	432	blup	0.206	2.33e-20	-2.22535	0.0261	0.462579
Whole_Blood	RP11-613F7.1	6	151546685	151547082	0.061265	rs6922269	3.93	rs11757561	0.00059	-3.19	-2.224	624	1	lasso	-0.00176	0.552	2.224	0.0261	0.462579
Whole_Blood	GBA2	9	35737002	35749983	0.180483	rs741917	3.32	rs3750434	0.159995	7.85	2.288	418	6	lasso	0.145	2.56e-14	2.22446	0.0261	0.462579
Whole_Blood	RP1-130H16.16	22	30770930	30773834	0.084196	rs9608859	-4.35	rs17656850	0.0166	-4.18	3.827	440	440	blup	0.0207	0.00326	-2.22379	0.026163	0.462873
Whole_Blood	MIF4GD	17	73262455	73267308	0.267796	rs820215	3.12	rs3744231	0.11	-6.92	2.06	375	19	enet	0.151	6.09e-15	-2.22396	0.0262	0.462873
Whole_Blood	RP11-685G9.2	15	76631950	76632616	0.248479	rs8041308	-2.72	rs2454454	0.0215	4.59	-1.281	272	272	blup	0.0775	3.39e-08	-2.22171	0.0263	0.462873
Whole_Blood	RP11-29H23.5	1	155585363	155620061	0.040588	rs547915	-2.819	rs348196	0.00795	-3.37	-2.088	223	2	lasso	0.0109	0.0255	2.22207	0.0263	0.462873
Whole_Blood	C9orf72	9	27546544	27573864	0.064169	rs666812	3.11	rs2453552	0.007538	4.08	0.496	722	10	enet	0.0166	0.00769	2.22215	0.0263	0.462873
Whole_Blood	RP11-10J21.3	8	142264729	142266916	0.149091	rs753778	-4.46	rs4961257	0.0102	-3.96	-4.286	460	460	blup	0.025	0.00137	2.21918	0.026475	0.464975
Whole_Blood	AC022532.1	10	72194585	72196314	0.013867	rs10740345	3.15	rs7918386	0.0181	-4.38	-2.306	661	2	lasso	0.00228	0.176	2.21854	0.0265	0.464975
Whole_Blood	RP11-843P14.1	5	175781209	175783171	0.009383	rs13174602	2.808	rs2302963	0.00576	-2.66	0.79	313	313	blup	0.00379	0.123	-2.21842	0.02653	0.464975
Whole_Blood	MMP24	20	33814457	33864147	0.144332	rs17122844	-4.27	rs2425032	0.081804	-5.78	2.236	356	3	lasso	0.0684	2.13e-07	-2.21718	0.0266	0.465185
Whole_Blood	AC083899.3	2	87352513	87423770	0.219142	rs308913	2.38	rs17041053	0.0576	5.77	-2	87	5	enet	0.0811	1.63e-08	-2.22	0.0267	0.465185
Whole_Blood	SERPINI1	3	167453031	167543356	0.165908	rs9837095	-2.79	rs7610532	0.062	5.01	2.2	386	3	lasso	0.0506	7.91e-06	2.21573	0.0267	0.465185
Whole_Blood	PPT2	6	32121738	32132359	0.0444	rs605203	-3	rs6941112	0.01143	-3.87	2.587	160	160	blup	0.0112	0.0235	-2.2153	0.02674	0.465185
Whole_Blood	IL12RB1	19	18169805	18209754	0.226204	rs13382133	-4.01	rs2305740	0.168	-8.13	-2.192	418	6	lasso	0.163	4.8e-16	2.21376	0.0268	0.465185
Whole_Blood	FAAH	1	46859937	46879520	0.293919	rs3845301	3.542	rs17357628	0.138	8.35	2.376	361	361	blup	0.212	6.06e-21	2.21374	0.0268	0.465185
Whole_Blood	RP11-77C3.3	20	1614154	1629118	0.09613	rs13043878	2.78	rs6044815	0.000323	-3.57	0.188	629	629	blup	0.00693	0.0599	-2.21434	0.0268	0.465185
Whole_Blood	IL18	11	112013974	112034840	0.021604	rs10789843	2.82	rs795467	0.0153	-4.09	2.29	387	1	lasso	0.0167	0.00748	-2.212	0.026967	0.467179
Whole_Blood	SLC13A4	7	135365985	135414006	0.023611	rs12540907	2.91	rs3112335	0.0184	3.87	-1.975	470	2	lasso	0.00849	0.0426	-2.21065	0.02706	0.467179
Whole_Blood	RTKN2	10	63942794	64028466	0.10148	rs4370820	2.93	rs3852448	0.0432	5	1.872	458	2	lasso	0.0545	3.61e-06	2.21071	0.0271	0.467179
Whole_Blood	CORO6	17	27941780	27949925	0.087112	rs2289629	3.58	rs11654222	0.003	3.35	1.457	305	14	enet	0.0316	0.000359	2.21061	0.0271	0.467179
Whole_Blood	CD177	19	43857811	43867480	0.214194	rs2682594	3.3	rs12609638	0.0911	5.95	1.84	313	4	lasso	0.123	2.57e-12	2.20967	0.0271	0.467179
Whole_Blood	NDRG1	8	134249414	134314265	0.056601	rs2945788	2.42	rs6981912	-0.000145	-3.76	-2.175	763	763	blup	-0.00195	0.593	2.20924	0.027158	0.46754
Whole_Blood	FGFR2	10	123237848	123357972	0.021762	rs11200397	-3.63	rs3135761	-0.00258	-3.24	1.32	589	3	enet	-0.000282	0.344	-2.20826	0.0272	0.467625
Whole_Blood	PLEKHM2	1	16010827	16061264	0.143011	rs2092324	3.067	rs12564900	0.0775	-5.68	2.026	481	3	lasso	0.0601	1.15e-06	-2.20742	0.0273	0.468706
Whole_Blood	RNF212	4	1050042	1107350	0.204968	rs4647934	-2.81	rs2127908	0.00253	-3.38	-1.123	382	39	enet	0.0472	1.57e-05	2.20544	0.0274	0.469783
Whole_Blood	FLI1-AS1	11	128561567	128565918	0.028509	rs11221383	3.14	rs7126621	0.00348	3.67	2.273	567	3	lasso	0.011	0.025	2.20354	0.027557	0.471834
Whole_Blood	ADARB1	21	46494484	46646478	0.052893	rs2838768	-3.63	rs870145	-0.00236	-3.62	-2.201	603	3	lasso	0.000925	0.248	2.201	0.0277	0.47364
Whole_Blood	METRN	16	765115	769655	0.302922	rs12448994	-3.32	rs9928077	0.074	5.45	1.878	466	6	lasso	0.104	1.48e-10	2.20064	0.0278	0.474065
Whole_Blood	MAVS	20	3827487	3849280	0.078385	rs6052484	3.07	rs2300217	-0.002368	-3.08	-0.953	541	541	blup	-0.00125	0.462	2.2	0.0278	0.474065
Whole_Blood	CDPF1	22	46639908	46646576	0.136954	rs6007662	3.03	rs1055659	0.111	6.56	2.196	469	3	lasso	0.0997	3.47e-10	2.19881	0.027892	0.474488
Whole_Blood	ISCU	12	108956377	108963160	0.164253	rs17258759	3.13	rs7969198	0.00482	4.62	-2.186	460	16	enet	0.0455	2.19e-05	-2.19806	0.0279	0.474488
Whole_Blood	ULK3	15	75128457	75135538	0.16559	rs2472299	3.34	rs9210	0.18	8.37	2.211	292	2	lasso	0.173	4.37e-17	2.19665	0.028	0.475548
Whole_Blood	TBXAS1	7	139476850	139720125	0.162032	rs2286198	-5.07	rs2072190	0.0286	-5.03	-3.499	437	9	enet	0.0741	6.71e-08	2.19672	0.02804	0.475587
Whole_Blood	FDX1	11	110300607	110335605	0.084168	rs4754415	-2.73	rs7950145	0.0273	4.67	-2.203	434	11	enet	0.027	0.000918	-2.19552	0.028126	0.475743
Whole_Blood	KDM5A	12	389295	498438	0.218307	rs525381	-3.62	rs10774154	0.189	-8.68	-2.287	390	7	lasso	0.202	6.54e-20	2.19449	0.0282	0.475743
Whole_Blood	AMHR2	12	53817639	53825318	0.009052	rs17102261	-3.94	rs7313459	-0.00218	-2.89	0.067	399	399	blup	0.0065	0.066	-2.1948	0.0282	0.475743
Whole_Blood	CACNA2D3	3	54156574	55108584	0.068758	rs4928013	-2.3	rs1992963	-0.00126	3.32	1.945	554	4	lasso	0.00574	0.0782	2.19386	0.0282	0.475743
Whole_Blood	TNK1	17	7283853	7293045	0.162717	rs4246413	3.1	rs7208523	0.0267	4.66	0.776	473	19	enet	0.0488	1.13e-05	2.19243	0.0283	0.476793
Whole_Blood	RPL13P12	17	17286691	17287326	0.06465	rs16960744	4.57	rs4985721	-0.00258	3.01	1.189	433	433	blup	0.00468	0.0997	2.1919	0.0284	0.477839
Whole_Blood	DAP3	1	155657751	155708801	0.001611	rs547915	-2.819	rs348196	0.00259	-2.68	-2.088	223	223	blup	0.00515	0.0894	2.19076	0.0285	0.478883
Whole_Blood	RP11-480A16.1	3	195676059	195679566	0.03632	rs9842342	-3.25	rs11720557	0.000152	3.34	-0.632	280	7	enet	0.00725	0.0558	-2.18942	0.0286	0.479925
Whole_Blood	CALCRL	2	188207856	188313187	0.042261	rs7591567	-3.24	rs7586970	0.0193	-4.25	-3.034	249	249	blup	0.0241	0.00163	2.19	0.0287	0.480325
Whole_Blood	INIP	9	115446206	115480516	0.023115	rs4979142	2.76	rs10759545	0.001308	3.5	1.423	492	2	lasso	0.0125	0.0181	2.18751	0.0287	0.480325
Whole_Blood	BET1L	11	167784	207428	0.33785	rs879872	-2.88	rs4758633	0.176	-8.09	-1.402	280	6	lasso	0.189	1.23e-18	2.18575	0.028834	0.481756
Whole_Blood	TRIM8	10	104404253	104418164	0.06464	rs1004467	-5.37	rs10786685	0.0211	-4.14	-1.88	360	4	lasso	0.0245	0.00152	2.1848	0.0289	0.481756
Whole_Blood	SENP6	6	76311225	76427997	0.362773	rs6928852	-2.4	rs766244	0.232	-10.13	-1.966	337	7	lasso	0.306	4.56e-31	2.18542	0.0289	0.481756
Whole_Blood	MXRA7	17	74669741	74707098	0.597158	rs9907921	-3.28	rs9303003	0.323	11.46	-1.658	526	38	enet	0.438	6.47e-48	-2.18412	0.029	0.481907
Whole_Blood	RN7SL145P	3	45784167	45784460	0.090652	rs7643426	2.87	rs2742398	0.0399	-4.25	-2.275	470	4	lasso	0.024	0.00166	2.18328	0.029	0.481907
Whole_Blood	GIMAP1	7	150413645	150421372	0.079587	rs12673426	-3.18	rs3800786	0.0947	-6.19	2.181	497	2	lasso	0.0881	3.81e-09	-2.18278	0.029052	0.481907
Whole_Blood	PCCA	13	100741269	101182686	0.137017	rs1105576	3.36	rs4772292	0.0204	-4.18	1.404	406	406	blup	0.043585	3.22e-05	-2.1827	0.0291	0.481907
Whole_Blood	ECHDC1	6	127609855	127664754	0.11103	rs9401947	2.18	rs6569479	0.0767	5.79	-1.771	338	338	blup	0.0762	4.37e-08	-2.18152	0.0291	0.481907
Whole_Blood	RPL7P50	19	6593340	6594066	0.070954	rs447135	-2.98	rs7246454	-0.00266	3.34	-2.181	440	1	lasso	0.00539	0.0846	-2.181	0.0292	0.482929
Whole_Blood	HCG27	6	31165915	31171745	0.36779	rs2523591	3.29	rs3130695	0.038051	-5.89	-2.642	176	176	blup	0.206	2.43e-20	2.1791	0.02932	0.484279
Whole_Blood	RP11-797A18.3	15	77336022	77336179	0.205024	rs12438566	-3.69	rs11639079	0.123	7	2.125	242	242	blup	0.13	5.4e-13	2.17672	0.0295	0.48598
Whole_Blood	ORMDL1	2	190635049	190649097	0.205142	rs12999011	2.82	rs16831873	0.0965	6.3	1.568	315	36	enet	0.108	6.55e-11	2.18	0.0295	0.48598
Whole_Blood	RP11-47L3.1	17	33640521	33651919	0.08408	rs8065018	3.63	rs11867191	0.000205	4.16	2.228	368	3	lasso	0.00794	0.048	2.17539	0.0296	0.486183
Whole_Blood	C20orf112	20	31030862	31172876	0.123851	rs6057673	-3.03	rs13043343	0.064523	5.33	1.454	387	387	blup	0.0676	2.51e-07	2.17573	0.0296	0.486183
Whole_Blood	ASNA1	19	12847953	12859137	0.014419	rs1049481	-2.91	rs17469542	0.0037	-2.95	-2.179	299	2	lasso	0.0029	0.151	2.17373	0.0297	0.486183
Whole_Blood	PTCH2	1	45285516	45308735	0.010282	rs17388318	2.773	rs2133501	-0.00122	-2.98	1.934	328	328	blup	-0.00114	0.446	-2.17356	0.0297	0.486183
Whole_Blood	CPNE3	8	87526656	87573726	0.01858	rs2453451	-2.7	rs7831906	-0.00258	3.28	2.174	439	1	lasso	-0.000581	0.376	2.174	0.029705	0.486183
Whole_Blood	BCL2L13	22	18111621	18213388	0.130176	rs5992034	-3.21	rs2535704	0.0295	-4.35	-1.711	592	4	lasso	0.0314	0.000375	2.17261	0.02981	0.486849
Whole_Blood	ADSL	22	40742507	40786467	0.011774	rs878756	2.92	rs2018393	-0.00131	3.2	2.254	309	2	lasso	-0.000185	0.335	2.17192	0.029862	0.486849
Whole_Blood	C16orf87	16	46830519	46865323	0.006195	rs12923667	-3.03	rs12934589	0.00293	-2.15	-1.161	133	133	blup	0.00416	0.112	-2.17111	0.0299	0.486849
Whole_Blood	COL7A1	3	48601506	48632700	0.003754	rs3172494	-4.12	rs11706153	-0.00256	2.68	-3.033	251	7	enet	-0.00248	0.76	-2.17101	0.0299	0.486849
Whole_Blood	TCF20	22	42556019	42739622	0.070348	rs6002701	-2.94	rs4822101	0.0259	4.52	1.327	394	394	blup	0.0313	0.00038	2.17041	0.029976	0.48722
Whole_Blood	RP11-186N15.3	10	12286750	12289844	0.059777	rs10795977	-3.71	rs4478891	0.0056	3.67	1.718	519	5	lasso	0.00175	0.2	2.17033	0.03	0.48722
Whole_Blood	UFSP1	7	100486346	100487339	0.063077	rs4729598	3.59	rs15624	0.0157	4.18	-0.826	346	9	enet	0.0111	0.0242	-2.16942	0.030051	0.487421
Whole_Blood	KAT6B	10	76585340	76792380	0.024488	rs10733903	-3.15	rs10824253	-0.000175	-3.03	-1.764	277	277	blup	-0.00209	0.629	2.16784	0.0302	0.487956
Whole_Blood	KBTBD7	13	41763969	41768702	0.095207	rs9566788	3.06	rs9525461	-0.00203	4.11	1.976	324	324	blup	0.007674	0.0509	2.1676	0.0302	0.487956
Whole_Blood	MAP3K7	6	91223292	91296764	0.09555	rs806274	-2.85	rs1145735	0.00198	-4.27	1.526	537	537	blup	0.0253	0.00127	-2.16739	0.0302	0.487956
Whole_Blood	ZNF664	12	124457670	124499986	0.095455	rs7311233	-3.22	rs1054852	0.0673	-5.09	-2.56	435	4	lasso	0.0341	0.000217	2.1647	0.0304	0.488063
Whole_Blood	PPAP2B	1	56960419	57110974	0.046227	rs9970807	-6.014	rs12739002	0.012	-4.05	1.901	628	2	lasso	0.00578	0.0775	-2.16434	0.0304	0.488063
Whole_Blood	RP4-575N6.4	1	101701239	101702084	0.00625	rs17416054	-3.614	rs12090198	0.000209	-3.39	2.165	485	1	lasso	0.0179	0.00578	-2.165	0.0304	0.488063
Whole_Blood	GOLM1	9	88641061	88715088	0.496405	rs791314	2.77	rs4338185	0.119442	8.32	-2.104	310	27	enet	0.27	4.36e-27	-2.16434	0.0304	0.488063
Whole_Blood	ENDOG	9	131580753	131581464	0.129679	rs10760581	-2.94	rs1572912	0.052226	-5.06	-2.077	313	3	lasso	0.0533	4.54e-06	2.16432	0.0304	0.488063
Whole_Blood	MYBBP1A	17	4442331	4458926	0.011121	rs7214224	2.92	rs6502823	-0.00113	3.08	-2.163	456	1	lasso	0.0241	0.00166	-2.163	0.0305	0.488787
Whole_Blood	CNP	17	40118759	40129749	0.167166	rs2301647	-4.65	rs4594300	0.175	-8.18	1.858	374	3	lasso	0.164	3.22e-16	-2.16177	0.0306	0.488787
Whole_Blood	PCP4	21	41239243	41301322	0.004935	rs2037916	3.07	rs2837129	0.0311	3.63	-2.162	720	1	lasso	0.00558	0.0811	-2.162	0.0306	0.488787
Whole_Blood	USP38	4	144106070	144144983	0.14478	rs10085001	3.37	rs11100771	0.0729	-5.52	2.321	294	6	lasso	0.0678	2.41e-07	-2.1617	0.0306	0.488787
Whole_Blood	SQSTM1	5	179233388	179264265	0.055718	rs7730091	3.367	rs10277	0.00939	3.73	2.148	447	5	lasso	0.00346	0.132	2.16172	0.03064	0.488807
Whole_Blood	PHF11	13	50069801	50103123	0.217567	rs7998427	3.84	rs2981	0.166	-8.02	2.561	398	13	enet	0.198713	1.38e-19	-2.1594	0.0308	0.489503
Whole_Blood	SUCO	1	172501489	172580971	0.04926	rs484686	-3.055	rs3830150	0.0329	4.41	-1.89	393	4	lasso	0.0347	0.000193	-2.15986	0.0308	0.489503
Whole_Blood	ANAPC1P1	2	87098424	87149816	0.126593	rs11127047	2.92	rs17041053	0.0457	5.17	-1.869	184	5	enet	0.0633	6.01e-07	-2.16	0.0308	0.489503
Whole_Blood	RP11-996F15.2	12	29433351	29470781	0.37044	rs12819896	3.91	rs10843391	0.26	9.9	2.237	597	597	blup	0.269	6.22e-27	2.15885	0.0309	0.489598
Whole_Blood	NR1H2	19	50832910	50886239	0.036576	rs2278998	2.87	rs1035422	-0.0024	3.33	-0.477	396	396	blup	0.000228	0.299	2.15818	0.0309	0.489598
Whole_Blood	RP11-476D10.1	12	40534728	40536678	0.355571	rs2638259	-3.44	rs726330	0.281	10.22	-1.443	517	6	lasso	0.303	9.88e-31	-2.15644	0.031	0.489598
Whole_Blood	TUBA3D	2	132233666	132240507	0.016678	rs941325	-2.85	rs4850102	-0.00258	-2.94	-0.518	169	169	blup	-0.00203	0.612	2.16	0.031	0.489598
Whole_Blood	HNRNPA3	2	178077391	178088686	0.082618	rs840699	3.31	rs7559715	-0.00268	3.23	2.157	507	1	enet	0.00124	0.228	2.16	0.031	0.489598
Whole_Blood	GALNT6	12	51745031	51786651	0.199021	rs4026022	-3.1	rs10876168	0.14	7.35	-2.095	412	3	lasso	0.139	7.88e-14	-2.1564	0.0311	0.489951
Whole_Blood	AC092316.1	19	8614390	8615023	0.170437	rs4804311	-3.33	rs2303686	0.00247	4.4	-0.756	424	19	enet	0.0356	0.000161	-2.15573	0.0311	0.489951
Whole_Blood	COG6	13	40229764	40365802	0.174088	rs4943731	-3.41	rs9603592	0.0396	-5.97	1.892	526	5	lasso	0.075803	4.77e-08	-2.1547	0.0312	0.490914
Whole_Blood	ADCY3	2	25042038	25142708	0.418915	rs11676272	3.39	rs7567997	0.433	12.7	2.358	324	21	enet	0.438	5.66e-48	2.15	0.0313	0.491874
Whole_Blood	EBAG9P1	10	101457164	101457706	0.041059	rs2281636	2.9	rs11190169	-0.000402	3.09	2.165	453	2	lasso	-0.000613	0.379	2.15197	0.0314	0.492832
Whole_Blood	CREB3L2	7	137559725	137686813	0.06554	rs273969	3.97	rs11984112	-0.00199	2.95	-2.151	402	1	lasso	0.00282	0.154	-2.151	0.031476	0.493174
Whole_Blood	DEF8	16	90014333	90034468	0.038885	rs11643561	3.34	rs7204478	0.000361	3.28	-1.435	301	4	enet	0.00452	0.103	-2.15022	0.0315	0.493174
Whole_Blood	ACOT2	14	74034324	74042357	0.040226	rs28550643	3.65	rs12890967	0.00795	-3.37	-1.718	362	362	blup	0.0223	0.00237	2.14834	0.031687	0.495487
Whole_Blood	SNHG18	5	9546312	9550721	0.148716	rs41487	2.671	rs1651283	-0.000477	3.36	-1.576	702	702	blup	0.00598	0.0741	-2.14611	0.03186	0.49651
Whole_Blood	RP11-524F11.1	17	17410665	17411622	0.093079	rs16960744	4.57	rs7224619	0.0142	4.4	-2.885	400	400	blup	0.0236	0.00181	-2.14505	0.0319	0.49651
Whole_Blood	CYP4F12	19	15783567	15807984	0.329531	rs6512067	4.97	rs3848642	0.149	-7.95	0.306	529	40	enet	0.21	9.36e-21	-2.14619	0.0319	0.49651
Whole_Blood	C17orf53	17	42219274	42239844	0.024092	rs11652763	-2.6	rs227578	-0.00212	-3.08	-1.771	363	3	lasso	0.00416	0.112	2.14379	0.032	0.49651
Whole_Blood	TRIM56	7	100728720	100735017	0.021887	rs10247980	-2.97	rs10233905	0.00234	-3.58	-0.88	384	6	enet	0.00865	0.0411	2.14401	0.032032	0.49651
Whole_Blood	TMEM60	7	77423045	77427897	0.173244	rs10486833	-2.77	rs1544457	0.0802	6.89	1.621	523	20	enet	0.125	1.58e-12	2.14365	0.032061	0.49651
Whole_Blood	RP11-349A22.5	14	58732083	58762529	0.067447	rs11623828	3.32	rs8012185	0.00362	3.75	3.292	460	460	blup	0.0102	0.0291	2.14357	0.032068	0.49651
Whole_Blood	SLC18A2	10	119000604	119038941	0.284214	rs17545387	2.91	rs1772810	0.17	8	-2.092	482	6	lasso	0.2	9.89e-20	-2.14201	0.0322	0.49651
Whole_Blood	ZNF32	10	44139307	44144304	0.027151	rs10793513	-6.28	rs3122231	0.0197	-3.76	1.482	466	2	lasso	0.00384	0.121	-2.14233	0.0322	0.49651
Whole_Blood	UGGT1	2	128848774	128953251	0.062426	rs12617108	3.19	rs10754933	0.00287	-3.64	-1.902	383	383	blup	0.00608	0.0725	2.14	0.0322	0.49651
Whole_Blood	AC007950.1	15	63748493	63761550	0.154831	rs7169989	-2.53	rs1106712	0.0352	-5.23	-1.985	428	2	lasso	0.0536	4.31e-06	2.14083	0.0323	0.49651
Whole_Blood	TRIM47	17	73870242	73872452	0.106607	rs9907921	-3.28	rs12430	0.00504	-3.98	-2.172	385	5	lasso	0.0182	0.0055	2.14009	0.0323	0.49651
Whole_Blood	FAM213A	10	82167585	82192753	0.13139	rs7082705	4.49	rs1870145	0.0572	-5.33	1.398	547	5	lasso	0.0507	7.7e-06	-2.13905	0.0324	0.49651
Whole_Blood	HVCN1	12	111065646	111142755	0.054035	rs1011300	-3.89	rs11065631	0.0265	-4.13	-0.275	213	213	blup	0.00149	0.214	2.1397	0.0324	0.49651
Whole_Blood	RP11-452G18.2	11	17249817	17250698	0.008878	rs4757544	-2.85	rs1048099	-0.00245	3.06	2.139	547	1	lasso	0.0218	0.00264	2.139	0.032436	0.49651
Whole_Blood	HSF4	16	67198474	67203848	0.042998	rs34928216	2.86	rs355930	0.00883	-3.52	-0.896	268	268	blup	0.00585	0.0762	2.13793	0.0325	0.49651
Whole_Blood	BLOC1S3	19	45682003	45685059	0.080959	rs4420638	5.47	rs12460041	0.00509	-3.87	-0.421	372	372	blup	0.00986	0.0316	-2.1388	0.0325	0.49651
Whole_Blood	AC097724.3	2	28931819	28959071	0.021347	rs4665447	2.78	rs17007666	-0.00134	-3.44	2.343	524	2	enet	-0.000425	0.359	-2.14	0.0325	0.49651
Whole_Blood	PLAA	9	26904081	26947297	0.026374	rs666812	3.11	rs3117638	-0.002319	3.42	2.138	618	1	lasso	0.012	0.02	2.138	0.0325	0.49651
Whole_Blood	MST1R	3	49924435	49941277	0.033754	rs9875617	-3.97	rs6771546	0.0216	3.73	-1.837	338	338	blup	0.00653	0.0655	-2.1364	0.0326	0.497436
Whole_Blood	AC074289.1	2	64370373	64479993	0.338263	rs10210482	2.57	rs17739675	0.115	-7.12	1.237	398	10	lasso	0.258	8.67e-26	-2.14	0.0327	0.498359
Whole_Blood	RNF13	3	149530495	149679926	0.146211	rs13325622	3.05	rs3915852	0.0825	6.33	2.624	472	3	lasso	0.0802	1.93e-08	2.13304	0.0329	0.498787
Whole_Blood	RSBN1L-AS1	7	77286977	77325582	0.087087	rs10486833	-2.77	rs10216002	0.0168	-4.76	-2.064	518	3	enet	0.0161	0.00851	2.13288	0.032935	0.498787
Whole_Blood	ZCCHC14	16	87439852	87525651	0.163612	rs4465613	-3.62	rs8059571	0.00434	-4.09	2.749	591	591	blup	0.0207	0.00329	-2.13177	0.033	0.498787
Whole_Blood	RP11-67C2.2	10	45940018	45948569	0.039258	rs12256114	-2.8	rs10900218	0.00178	3.66	1.083	294	16	enet	0.0102	0.0295	2.13137	0.0331	0.498787
Whole_Blood	DCLK2	4	150999426	151178609	0.369831	rs10008520	-3.32	rs13435543	0.223	9.22	-1.939	392	4	lasso	0.218	1.62e-21	-2.13131	0.0331	0.498787
Whole_Blood	CANX	5	179125407	179157926	0.075523	rs458752	2.769	rs6893300	-0.00198	3.98	2.174	463	2	lasso	0.00257	0.164	2.13002	0.03317	0.498787
Whole_Blood	RP11-192M23.1	15	101185639	101186860	0.028644	rs4072820	2.53	rs6598370	-0.00271	3.08	2.13	586	1	lasso	0.0114	0.0228	2.13	0.0332	0.498787
Whole_Blood	PIK3R3	1	46505812	46642160	0.025164	rs3845301	3.542	rs785481	0.00383	3.56	-2.13	338	1	lasso	0.0104	0.0281	-2.13	0.0332	0.498787
Whole_Blood	RASGRF2	5	80256491	80525975	0.060233	rs153233	-4.016	rs35000	0.0227	-3.46	-2.129	474	1	lasso	0.0156	0.00935	2.129	0.03325	0.498787
Whole_Blood	RP11-817O13.6	15	75647593	75648087	0.029784	rs8026113	3.08	rs11634402	0.000844	-3.3	2.897	232	232	blup	-0.00152	0.506	-2.12803	0.0333	0.498787
Whole_Blood	SIRPA	20	1875154	1920543	0.119285	rs13043878	2.78	rs4530434	-0.002693	3.87	1.865	689	3	lasso	-0.00155	0.512	2.12833	0.0333	0.498787
Whole_Blood	CD38	4	15779898	15854853	0.045455	rs1861044	-3.37	rs3815466	-0.0012	3.59	-2.16	556	2	lasso	-0.00115	0.447	-2.1283	0.0333	0.498787
Whole_Blood	AC016773.1	4	1741078	1743830	0.442726	rs2166580	3.54	rs2854915	0.332	-11.13	-1.957	270	8	lasso	0.363	5.89e-38	2.12846	0.0333	0.498787
Whole_Blood	MSH5	6	31707725	31730575	0.06352	rs2523591	3.29	rs1802127	0.008691	-3.88	-2.169	245	245	blup	0.00999	0.0308	2.1278	0.03335	0.498787
Whole_Blood	GUCY2C	12	14765576	14849519	0.051367	rs1468852	-3.28	rs3811174	0.0628	5.37	2.125	379	2	lasso	0.0517	6.22e-06	2.12702	0.0334	0.498787
Whole_Blood	CYP4F35P	18	14337422	14342524	0.101321	rs4116808	-2.9	rs11662718	0.00164	-3.15	-1.14	216	216	blup	0.00411	0.114	2.12723	0.0334	0.498787
Whole_Blood	SYMPK	19	46318668	46366548	0.030334	rs1548029	4.3	rs3810327	0.0373	-4.19	-1.929	401	4	enet	0.00881	0.0396	2.12665	0.0334	0.498787
Whole_Blood	AC007969.5	2	172373749	172374232	0.002433	rs13000846	-3.09	rs16859690	-0.0003	-3.08	-2.285	357	357	blup	0.000226	0.299	2.13	0.0335	0.499689
Whole_Blood	AC105053.4	2	86116403	86118103	0.006411	rs1561198	6.06	rs1030862	0.00188	-3.26	0.508	467	467	blup	-0.000523	0.369	-2.13	0.0336	0.499998
Whole_Blood	SLC2A6	9	136336217	136344259	0.122299	rs495828	8.13	rs7863758	-0.001653	-2.97	0.024	624	624	blup	0.0073	0.0552	2.12523	0.0336	0.499998
Whole_Blood	AP1S1	7	100797678	100804877	0.061028	rs10247980	-2.97	rs1008064	-0.00161	3.16	1.004	392	2	lasso	0.000481	0.279	2.12368	0.033696	0.500306
Whole_Blood	ICA1L	2	203640690	203736708	0.017115	rs6722332	7.38	rs6715752	-0.00197	2.65	3.073	244	244	blup	-0.000126	0.329	2.12	0.0337	0.500306
Whole_Blood	PRPF6	20	62612488	62664453	0.125572	rs816953	2.79	rs816937	0.004205	3.85	-1.807	375	5	lasso	0.00302	0.147	-2.12075	0.0339	0.500963
Whole_Blood	NAGPA	16	5074845	5084142	0.246921	rs3747600	3.02	rs887854	0.0548	-6.24	1.242	440	7	lasso	0.113	2.38e-11	-2.11974	0.034	0.500963
Whole_Blood	RP11-1094M14.5	17	33826709	33837289	0.050896	rs8065018	3.63	rs883416	1.24e-05	-3.86	-2.119	388	1	lasso	-0.0011	0.44	2.119	0.0341	0.500963
Whole_Blood	AC016722.4	2	47126414	47135817	0.000753	rs11125091	5.01	rs2347611	-0.00251	3.49	0.949	569	569	blup	0.00258	0.163	2.12	0.0341	0.500963
Whole_Blood	MCCC1	3	182733006	182833863	0.121422	rs1403476	-3.58	rs7640612	0.0589	-4.83	2.282	409	3	lasso	0.0524	5.45e-06	-2.11858	0.0341	0.500963
Whole_Blood	RP11-103G8.2	3	150421830	150437933	0.162348	rs9784335	2.59	rs13074670	0.0183	-4.29	-0.89	409	409	blup	0.016	0.00869	2.11861	0.0341	0.500963
Whole_Blood	AC026271.5	17	18553508	18554855	0.00901	rs7222893	2.93	rs1634411	-0.00258	-2.76	-2.118	238	1	lasso	0.000612	0.269	2.118	0.0342	0.500963
Whole_Blood	HTRA2	2	74756627	74759052	0.009117	rs6710960	2.7	rs2268425	-0.00273	-3.32	1.767	373	4	lasso	0.000822	0.255	-2.12	0.0342	0.500963
Whole_Blood	IKZF1	7	50343720	50472799	0.132962	rs1456896	2.57	rs7781977	0.0551	-5.05	2.035	479	4	lasso	0.0332	0.000261	-2.11746	0.034221	0.500963
Whole_Blood	PRKAR1B	7	588834	767287	0.031322	rs28638010	-2.84	rs7776545	-0.00252	-2.73	0.3917	294	294	blup	0.00228	0.176	2.11713	0.034249	0.500963
Whole_Blood	JOSD2	19	51009255	51014610	0.067871	rs2569729	-2.91	rs3852863	0.0268	4.33	-1.305	458	14	enet	0.0343	0.00021	-2.11631	0.0343	0.500963
Whole_Blood	DHCR24	1	55315306	55352891	0.01743	rs11591147	-5.173	rs2270003	-0.00166	-2.98	2.116	564	1	lasso	0.0023	0.175	-2.116	0.0343	0.500963
Whole_Blood	PSMG1	21	40546695	40555777	0.037369	rs2836631	5.2	rs2836995	0.0144	4.19	2.117	640	1	lasso	0.0143	0.0122	2.117	0.0343	0.500963
Whole_Blood	NCK1	3	136581050	136668665	0.025878	rs4678275	-3.15	rs9833952	0.00747	-3.28	-2.117	332	1	lasso	0.0039	0.119	2.117	0.0343	0.500963
Whole_Blood	MED27	9	134735494	134955295	0.103727	rs558731	-2.89	rs7025089	0.07108	5.94	2.097	500	2	lasso	0.0608	1e-06	2.11449	0.0345	0.503301
Whole_Blood	RP11-182I10.3	1	65437908	65468159	0.141035	rs555146	2.461	rs6696692	0.0349	-4.73	1.341	451	30	enet	0.0467	1.71e-05	-2.11336	0.0346	0.504177
Whole_Blood	RP11-493L12.4	12	47641907	47651322	0.206607	rs12306599	-2.79	rs855176	0.144	7.74	-2.073	470	7	enet	0.149	8.87e-15	-2.10994	0.0349	0.507661
Whole_Blood	RP11-73E17.2	14	35343549	35345665	0.00578	rs2295104	4.14	rs1712355	-0.0027	-3.05	2.028	361	361	blup	0.00584	0.0765	-2.10924	0.034924	0.507661
Whole_Blood	BRI3BP	12	125478246	125515777	0.06512	rs10846722	4.17	rs2014340	-0.00182	3.03	-2.108	540	1	lasso	-0.00254	0.793	-2.108	0.035	0.507661
Whole_Blood	HSP90AB3P	4	88812995	88815167	0.030457	rs7675842	-3.02	rs1477603	0.00372	3.26	-2.108	517	1	lasso	-0.00242	0.734	-2.108	0.035	0.507661
Whole_Blood	AKR1E2	10	4828821	4890254	0.145028	rs2961610	2.47	rs2924277	0.0113	4.78	-1.658	668	9	lasso	0.0232	0.00196	-2.10677	0.0351	0.508225
Whole_Blood	NEU1	6	31826829	31830683	0.0175	rs605203	-3	rs497309	0.001149	-3	-1.078	227	227	blup	8.68e-05	0.31	2.1064	0.03517	0.508225
Whole_Blood	RP11-420K14.3	19	21892324	21892993	0.631894	rs4613201	-3.2	rs6511286	0.202	9.45	-2.028	303	12	lasso	0.347	6.28e-36	-2.10599	0.0352	0.508225
Whole_Blood	RPRD1B	20	36661948	36720768	0.047967	rs6098910	-2.26	rs6022796	0.027092	4.3	-2.123	482	3	lasso	0.0211	0.00305	-2.10569	0.0352	0.508225
Whole_Blood	COX6B2	19	55860674	55866182	0.173308	rs3729709	-3.25	rs11084396	0.153	-7.61	-2.105	528	1	lasso	0.147	1.44e-14	2.105	0.0353	0.509087
Whole_Blood	FARP2	2	242295658	242431094	0.201517	rs6437221	-3.02	rs2018761	0.176	-8.35	-1.011	373	373	blup	0.183	5.26e-18	2.1	0.0355	0.509559
Whole_Blood	RP11-555K12.1	4	153472429	153473516	0.116145	rs6836275	-2.75	rs6535856	0.000933	3.62	-2.111	376	3	lasso	0.0022	0.179	-2.10313	0.0355	0.509559
Whole_Blood	TMED1	19	10943114	10946994	0.186561	rs3786722	-5.42	rs8107703	0.0165	-5.74	1.051	389	389	blup	0.0562	2.56e-06	2.1014	0.0356	0.509559
Whole_Blood	LRRC3	21	45875369	45878739	0.013025	rs2838729	3.07	rs743491	0.00891	3.02	2.102	528	1	lasso	0.0083	0.0444	2.102	0.0356	0.509559
Whole_Blood	RP11-797A18.6	15	77359996	77360667	0.093875	rs12438566	-3.69	rs11639079	0.0366	4.54	2.125	251	14	enet	0.0539	4e-06	2.09996	0.0357	0.509559
Whole_Blood	LINC00672	17	37081421	37084310	0.153737	rs11651534	3.2	rs646097	0.00265	-3.94	0.551	361	361	blup	0.0498	9.25e-06	-2.10013	0.0357	0.509559
Whole_Blood	HERC3	4	89443181	89629693	0.004581	rs1025811	-3.29	rs28504084	-0.00032	2.97	-1.536	407	407	blup	0.00698	0.0593	-2.10088	0.0357	0.509559
Whole_Blood	ANP32BP1	15	75613738	75615034	0.022741	rs8026113	3.08	rs8040061	-0.0025	2.62	2.465	244	244	blup	-0.00017	0.334	2.09961	0.0358	0.509559
Whole_Blood	HPCAL4	1	40144320	40157361	0.447076	rs3887860	3.162	rs784600	0.231	9.36	1.642	389	19	enet	0.249	9.07e-25	2.09904	0.0358	0.509559
Whole_Blood	RP11-973H7.4	18	12739489	12749420	0.358517	rs8088786	3.14	rs2542157	0.2	-8.94	-1.651	394	26	enet	0.225	2.7e-22	2.09881	0.03583	0.509559
Whole_Blood	SOX9	17	70117161	70122561	0.007578	rs12601943	-3.25	rs11870459	-0.0025	-3.22	-0.275	523	523	blup	0.00657	0.0649	-2.09858	0.0359	0.509559
Whole_Blood	SIGLEC17P	19	51670585	51676780	0.057221	rs3745540	2.93	rs16987929	-0.00242	3.26	0.792	629	629	blup	0.000325	0.291	2.0977	0.0359	0.509559
Whole_Blood	SSSCA1-AS1	11	65337131	65337744	0.039868	rs557675	-3.95	rs680413	0.00362	3.8	-2.286	360	3	lasso	0.00584	0.0765	-2.09753	0.035946	0.509559
Whole_Blood	CTDP1	18	77439801	77514510	0.537535	rs624214	2.72	rs1788661	0.414	-12.72	-2.043	414	15	enet	0.482	2.22e-54	2.09699	0.03599	0.509559
Whole_Blood	ZNF587B	19	58331308	58357606	0.185948	rs260445	3.02	rs12609667	0.126	-7.36	2.088	488	13	enet	0.142	4.83e-14	-2.097	0.036	0.509559
Whole_Blood	ODC1	2	10580094	10588630	0.085441	rs1734343	2.88	rs6741014	0.00493	3.72	-0.924	614	7	enet	0.0261	0.00109	-2.1	0.036	0.509559
Whole_Blood	HLA-K	6	29894955	29897009	0.29999	rs378596	2.36	rs1632953	-0.002002	-2.75	0.243	42	42	blup	0.0818	1.41e-08	2.0966	0.03603	0.509559
Whole_Blood	ADAM12	10	127700950	128077024	0.138346	rs11244854	-2.73	rs898325	0.0208	4.66	2.039	695	8	enet	0.0351	0.000177	2.09577	0.0361	0.509559
Whole_Blood	PCED1B-AS1	12	47599681	47610004	0.198662	rs12306599	-2.79	rs732523	0.0422	-4.94	1.617	458	8	lasso	0.0715	1.14e-07	-2.09625	0.0361	0.509559
Whole_Blood	PSMB1	6	170844205	170862429	0.204742	rs2144667	-2.66	rs7775031	0.111	6.62	-1.601	267	267	blup	0.108	5.98e-11	-2.09413	0.0362	0.5104
Whole_Blood	RP5-1119A7.14	22	36841445	36850991	0.038033	rs4369966	-3.37	rs5756381	-0.000609	-3.07	2.093	598	1	lasso	0.0231	0.00201	-2.093	0.036349	0.511929
Whole_Blood	TOP3A	17	18174742	18218321	0.100749	rs16960744	4.57	rs8080966	0.0461	-4.85	-1.066	280	280	blup	0.0649	4.35e-07	2.09078	0.0365	0.513482
Whole_Blood	TMC5	16	19421818	19510435	0.167476	rs10454701	-2.87	rs6497362	0.0262	5.03	-0.069	460	28	enet	0.0968	6.33e-10	-2.08911	0.0367	0.514575
Whole_Blood	ACVR2A	2	148602086	148687967	0.068194	rs1528836	3.89	rs1364660	0.00545	3.74	2.377	337	337	blup	0.0329	0.000275	2.09	0.0367	0.514575
Whole_Blood	NEB	2	152341850	152591001	0.004204	rs13410490	-3.18	rs2293222	0.00137	-2.57	-2.743	339	339	blup	0.00278	0.156	2.09	0.0367	0.514575
Whole_Blood	CENPN	16	81040103	81066719	0.077598	rs9922187	3.4	rs12928638	0.0296	4.34	1.876	677	2	lasso	0.0152	0.0102	2.08816	0.0368	0.515404
Whole_Blood	CBL	11	119076752	119178859	0.053074	rs4938637	2.84	rs4148173	-0.00237	-3.62	2.082	381	4	lasso	0.00278	0.156	-2.08655	0.036929	0.516486
Whole_Blood	PALB2	16	23614488	23652631	0.020725	rs246334	-2.4	rs2188358	0.0256	4.26	-2.086	437	1	lasso	0.0196	0.00411	-2.086	0.037	0.516486
Whole_Blood	F5	1	169483404	169555826	0.304256	rs11800843	3.353	rs12406092	0.114	-7.41	-1.768	560	7	lasso	0.174	3.81e-17	2.08575	0.037	0.516486
Whole_Blood	SH3TC2	5	148303202	148442726	0.02622	rs10477397	-3.453	rs6873011	0.000339	3.16	-1.934	518	2	enet	0.00535	0.0855	-2.08487	0.03708	0.51703
Whole_Blood	TNFSF12	17	7452208	7461207	0.284281	rs4246413	3.1	rs9899183	0.125	7.2	-1.697	482	8	lasso	0.168	1.59e-16	-2.08409	0.0372	0.51756
Whole_Blood	NMI	2	152126979	152146571	0.099605	rs289858	-3.5	rs1048135	0.0462	5.05	2.405	448	7	enet	0.0317	0.000355	2.08	0.0372	0.51756
Whole_Blood	TMEM158	3	45265958	45267770	0.049284	rs2215708	-2.65	rs7633169	-0.000758	-3.61	-1.111	477	477	blup	-0.00251	0.775	2.08203	0.0373	0.51838
Whole_Blood	SPEF2	5	35617946	35814713	0.023228	rs11960663	3.244	rs6414876	-0.00252	-3.83	-2.079	462	1	lasso	0.0123	0.0187	2.079	0.03762	0.522213
Whole_Blood	RP11-318C24.2	1	175873898	175889649	0.102578	rs6425357	-2.772	rs10913128	0.0671	5.35	-1.998	395	4	lasso	0.055	3.23e-06	-2.0785	0.0377	0.522213
Whole_Blood	PPP1R14BP3	4	140036084	140036528	0.030181	rs11730845	-2.86	rs13112005	-0.0013	2.93	2.078	369	1	lasso	-0.00249	0.764	2.078	0.0377	0.522213
Whole_Blood	CILP2	19	19649057	19657468	0.024032	rs7250569	2.53	rs11669988	-0.00266	-2.89	2.145	356	2	lasso	3.42e-05	0.315	-2.07749	0.0378	0.522451
Whole_Blood	RAB7L1	1	205737114	205744588	0.277564	rs28391411	2.546	rs7522056	0.138	-8.85	2.043	402	9	lasso	0.23	8.74e-23	-2.07678	0.0378	0.522451
Whole_Blood	ZNF702P	19	53471504	53541151	0.20345	rs1661957	-2.68	rs182775	0.107	-6.43	-1.907	475	6	enet	0.0841	8.68e-09	2.07576	0.0379	0.522689
Whole_Blood	CLHC1	2	55401927	55459490	0.481006	rs2576709	-2.91	rs7349405	0.306	10.87	1.846	506	4	lasso	0.356	4.99e-37	2.08	0.0379	0.522689
Whole_Blood	HS3ST3B1	17	14204400	14252721	0.212177	rs7208809	3.32	rs11871821	0.00374	4.3	-0.466	637	637	blup	0.0518	6.13e-06	-2.07171	0.0383	0.526479
Whole_Blood	NDUFA3	19	54606036	54612564	0.286257	rs3898466	2.96	rs11556769	0.145	7.6	-1.919	455	5	lasso	0.145	2.45e-14	-2.07209	0.0383	0.526479
Whole_Blood	CTSS	1	150702672	150738433	0.094882	rs11204693	2.651	rs267734	0.00627	-4.2	1.208	304	304	blup	0.0267	0.000976	-2.0717	0.0383	0.526479
Whole_Blood	HIATL1	9	97136833	97223324	0.607694	rs12235970	-2.19	rs10821352	0.350843	11.58	-2.014	408	21	enet	0.42	2.22e-45	-2.07059	0.0384	0.527279
Whole_Blood	SHC2	19	416583	460996	0.099225	rs10414766	3.3	rs11666069	0.00666	-3.82	-0.04	354	354	blup	-0.000704	0.39	2.06995	0.0385	0.528078
Whole_Blood	SCO2	22	50961997	50964035	0.545724	rs138223	2.62	rs3091397	0.25	9.63	1.796	320	4	lasso	0.34	4.49e-35	2.06733	0.038703	0.530286
Whole_Blood	SLC39A11	17	70642088	71088851	0.311048	rs2714035	2.75	rs9893253	0.123	6.83	-2.372	582	9	lasso	0.121	3.66e-12	-2.06616	0.0388	0.530463
Whole_Blood	ZNF600	19	53267448	53290044	0.493098	rs1661957	-2.68	rs10404486	0.178	-8.26	-0.78	474	48	enet	0.261	4.91e-26	2.066	0.0388	0.530463
Whole_Blood	CCDC77	12	498621	551811	0.192794	rs525381	-3.62	rs2253565	0.0533	-5.72	-2.803	390	390	blup	0.0938	1.19e-09	2.06419	0.039	0.531898
Whole_Blood	RP11-638I2.10	14	100832965	100833257	0.143552	rs12882934	-2.46	rs3742384	0.0909	5.9	-2.032	434	5	lasso	0.0768	3.88e-08	-2.06332	0.039082	0.531898
Whole_Blood	CTSK	1	150768684	150780799	0.405392	rs11204693	2.651	rs11204725	0.237	9.37	-2.429	296	56	enet	0.278	5.48e-28	-2.0633	0.0391	0.531898
Whole_Blood	DNAJB12	10	74092588	74114988	0.092453	rs7100909	-2.58	rs9415064	0.0213	4.67	-1.55	364	364	blup	0.0168	0.00737	-2.06162	0.0392	0.531898
Whole_Blood	CTD-3131K8.3	19	17629139	17631374	0.046115	rs13382133	-4.01	rs4808078	0.0058	3.26	-1.003	424	424	blup	0.00469	0.0994	-2.06165	0.0392	0.531898
Whole_Blood	VAV3	1	108113782	108507766	0.177402	rs17535067	2.517	rs17020055	0.08	5.96	-1.849	464	6	lasso	0.0855	6.58e-09	-2.06221	0.0392	0.531898
Whole_Blood	SLC37A1	21	43916118	44001550	0.045001	rs748319	-3.3	rs2839498	-0.00243	-3.54	2.015	725	2	lasso	0.00112	0.236	-2.0625	0.0392	0.531898
Whole_Blood	RP11-245G13.2	2	11018395	11025244	0.594522	rs1734343	2.88	rs4669639	0.377	11.82	2.058	561	2	lasso	0.368	1.47e-38	2.06	0.0395	0.534818
Whole_Blood	PPBP	4	74852755	74853914	0.010756	rs6845297	-2.81	rs4694649	-7.62e-05	-2.7	0.452	337	337	blup	0.00544	0.0837	-2.05864	0.0395	0.534818
Whole_Blood	ALG11	13	52586534	52598826	0.047938	rs4943005	-2.34	rs1004576	-0.0015	3.28	-0.587	355	355	blup	0.005779	0.0775	-2.0578	0.0396	0.535024
Whole_Blood	NARFL	16	779753	791329	0.273078	rs12448994	-3.32	rs9928077	0.156	8.19	1.878	473	4	lasso	0.174	3.43e-17	2.05743	0.0396	0.535024
Whole_Blood	PLAC9	10	81891438	81905115	0.035604	rs7082705	4.49	rs12411833	0.00579	-3.72	-2.163	402	2	lasso	0.00299	0.148	2.05726	0.0397	0.535229
Whole_Blood	UTP11L	1	38474930	38490496	0.133699	rs11485595	4.359	rs2170169	0.0398	5.09	-3.928	464	464	blup	0.0433	3.41e-05	-2.0571	0.0397	0.535229
Whole_Blood	UBE2O	17	74385532	74449288	0.128715	rs9907921	-3.28	rs7223304	0.0287	-4.9	-1.868	493	18	enet	0.048	1.32e-05	2.05627	0.0398	0.535636
Whole_Blood	FRY	13	32605437	32870794	0.053828	rs9595617	-4.87	rs13313317	0.0346	3.73	1.992	485	2	lasso	0.023128	0.002	2.0551	0.0399	0.535636
Whole_Blood	SRP14-AS1	15	40331512	40359491	0.320526	rs4594236	2.12	rs8041057	0.141	-7.38	2.068	449	6	lasso	0.138	9.82e-14	-2.05458	0.0399	0.535636
Whole_Blood	CD3EAP	19	45909467	45914024	0.01078	rs4420638	5.47	rs11668847	-0.000566	-3.03	2.031	371	371	blup	-0.000155	0.332	-2.05477	0.0399	0.535636
Whole_Blood	HPS3	3	148847371	148891519	0.207552	rs10804733	2.75	rs7633905	0.005	-4.28	-1.786	554	554	blup	0.0206	0.00336	2.05286	0.0401	0.537178
Whole_Blood	RP11-229P13.20	9	139931492	139932407	0.004791	rs28664164	-3.24	rs7854618	-0.002658	2.8	1.522	368	368	blup	0.00579	0.0774	-2.05243	0.0401	0.537178
Whole_Blood	RAD54B	8	95384188	95487337	0.050572	rs17735424	3.27	rs2930961	0.0248	4.08	2.134	482	4	lasso	0.0236	0.00181	2.0503	0.040335	0.539672
Whole_Blood	RP11-356C4.3	16	90171503	90172566	0.00873	rs7195043	-2.9	rs12925933	-0.00225	3.01	0.477	233	233	blup	-0.000959	0.421	-2.05008	0.0404	0.539672
Whole_Blood	LINC00565	13	114629487	114631817	0.266074	rs4150724	3.37	rs9525277	0.0806	6.8	-1.223	322	322	blup	0.214015	3.91e-21	-2.0482	0.0405	0.539672
Whole_Blood	SNRPB2	20	16710606	16722421	0.170831	rs6044175	-3.11	rs997972	0.022194	-5.24	-1.338	721	721	blup	0.0747	5.96e-08	2.04862	0.0405	0.539672
Whole_Blood	LINC00880	3	156799456	156840793	0.034153	rs9883103	3.57	rs7623382	-0.000903	3.35	1.836	426	426	blup	0.00718	0.0567	2.04908	0.0405	0.539672
Whole_Blood	CDRT15P1	17	13927831	13928805	0.168649	rs7208809	3.32	rs11870492	0.114	-7.25	1.922	608	14	enet	0.109	5.06e-11	-2.04638	0.0407	0.541194
Whole_Blood	AC125232.1	2	87257800	87303536	0.547244	rs11127047	2.92	rs17041053	0.322	-10.93	-1.859	108	5	lasso	0.328	1.02e-33	2.05	0.0407	0.541194
Whole_Blood	PPP1R7	2	242088991	242123067	0.007855	rs6437221	-3.02	rs11674695	-0.00257	-2.91	2.046	423	1	lasso	0.00464	0.101	-2.05	0.0408	0.541383
Whole_Blood	KRT18P34	3	156880452	156881721	0.092783	rs9883103	3.57	rs1545854	0.0236	-4.69	1.24	423	423	blup	0.0444	2.71e-05	-2.04507	0.0408	0.541383
Whole_Blood	FICD	12	108908962	108919614	0.022928	rs17258759	3.13	rs2052411	0.011	3.37	2.043	476	1	lasso	0.00292	0.151	2.043	0.0411	0.543649
Whole_Blood	NBR2	17	41277627	41305688	0.215047	rs3817331	-4.35	rs8176145	0.347	-11.34	1.987	284	6	lasso	0.341	3.39e-35	-2.04275	0.0411	0.543649
Whole_Blood	GPR3	1	27719148	27722318	0.038507	rs17361686	-2.78	rs2474293	0.00843	-3.52	-2.167	236	236	blup	0.0123	0.0187	2.04301	0.0411	0.543649
Whole_Blood	SNX18	5	53813589	53842415	0.075066	rs7704507	3.654	rs10461583	0.00306	3.47	1.913	598	598	blup	0.00152	0.213	2.04205	0.04115	0.54374
Whole_Blood	NEK9	14	75548822	75593855	0.082194	rs12889472	-3.69	rs175071	0.0409	-4.74	-3.031	418	17	enet	0.0333	0.000255	2.04133	0.041218	0.544069
Whole_Blood	RPL8	8	146015151	146017972	0.256011	rs2958482	2.23	rs11784860	0.356	11.47	2.091	210	8	lasso	0.347	5.29e-36	2.0405	0.0413	0.544375
Whole_Blood	ATP8B2	1	154298029	154323783	0.068801	rs4845618	5.284	rs1194607	0.0461	-4.77	1.819	388	4	lasso	0.0422	4.22e-05	-2.03911	0.0414	0.544375
Whole_Blood	C20orf196	20	5731039	5844558	0.059585	rs966534	2.48	rs6085263	0.027915	-4.38	2.235	638	3	lasso	0.0111	0.0244	-2.03931	0.0414	0.544375
Whole_Blood	RP5-1021I20.1	14	74254063	74269973	0.503732	rs28550643	3.65	rs17182607	0.371	11.77	-2.303	393	11	lasso	0.396	3.76e-42	-2.03879	0.04147	0.544375
Whole_Blood	RPH3A	12	113008184	113336686	0.468215	rs11066188	5.22	rs7966149	0.416	12.48	-1.917	350	6	lasso	0.445	5.24e-49	-2.0384	0.0415	0.544375
Whole_Blood	ZNF589	3	48282590	48340743	0.574251	rs3172494	-4.12	rs6787500	0.269	10.04	-2.245	249	249	blup	0.287	5.71e-29	-2.03874	0.0415	0.544375
Whole_Blood	MSX2P1	17	56234389	56235161	0.056936	rs9913983	-2.72	rs8071251	0.0539	-4.68	-2.055	430	2	lasso	0.0407	5.71e-05	2.03717	0.0416	0.54512
Whole_Blood	AC093609.1	2	43324884	43329829	0.025152	rs1549723	3.53	rs2052923	-0.00273	3.07	2.07	482	3	lasso	-0.0018	0.559	2.03	0.0419	0.548162
Whole_Blood	C7orf61	7	100054238	100061894	0.003124	rs13223792	3.93	rs6974537	-0.000927	-2.65	-1.699	308	308	blup	0.000722	0.261	-2.03433	0.041919	0.548162
Whole_Blood	CMTR2	16	71315292	71323618	0.049901	rs9935325	-2.83	rs11648802	0.00416	-4.57	-1.051	271	6	lasso	0.0123	0.0187	2.03175	0.0422	0.550695
Whole_Blood	C1orf21	1	184356192	184598154	0.060846	rs13374592	3.824	rs7545368	0.000157	3.97	0.031	490	5	lasso	0.00447	0.105	-2.03105	0.0422	0.550695
Whole_Blood	MIEN1	17	37885409	37887040	0.008363	rs2071369	2.98	rs8076200	0.000988	-3.06	1.507	306	306	blup	0.000323	0.291	-2.03086	0.0423	0.55086
Whole_Blood	SH3YL1	2	217730	266398	0.374236	rs3791221	-2.3	rs17713396	0.351	-11.62	-2.289	374	6	lasso	0.343	1.55e-35	2.03	0.0423	0.55086
Whole_Blood	TRAF3IP3	1	209929377	209955660	0.334534	rs2272866	2.799	rs1044516	0.116	8.4	1.922	513	31	enet	0.338	7.78e-35	2.02834	0.0425	0.552325
Whole_Blood	SLC22A3	6	160769300	160876014	0.072933	rs6935921	-5.83	rs446926	-0.00266	-3.92	-2.428	544	544	blup	0.0144	0.0121	2.02881	0.0425	0.552325
Whole_Blood	MAPKBP1	15	42066632	42119834	0.013315	rs12440045	-4.12	rs1704345	-0.00258	2.9	2.026	413	9	enet	0.000615	0.269	2.02773	0.0426	0.553055
Whole_Blood	NOMO3	16	16326352	16388668	0.472755	rs7192541	-3.12	rs2856553	0.153	-7.63	-2.559	349	19	enet	0.19	9.56e-19	2.02686	0.0427	0.553215
Whole_Blood	TMEM53	1	45100910	45140227	0.061321	rs17388318	2.773	rs2355365	-0.00147	-3.67	1.457	369	369	blup	0.00309	0.145	-2.02652	0.0427	0.553215
Whole_Blood	CTB-134H23.3	16	29065053	29119429	0.00209	rs11642638	-2.77	rs12448482	0.00358	-3.01	-1.113	138	138	blup	0.00891	0.0389	2.02496	0.0429	0.553426
Whole_Blood	MBNL1	3	151961617	152183569	0.017588	rs16864439	-2.79	rs149535	0.000555	-3.24	-2.159	364	364	blup	-0.00203	0.613	2.02494	0.0429	0.553426
Whole_Blood	RP4-555D20.2	3	44158791	44163857	0.092408	rs7622411	2.68	rs808729	-0.00263	2.94	-1.94	346	346	blup	0.0128	0.0169	-2.02494	0.0429	0.553426
Whole_Blood	LINC00205	21	46713200	46717269	0.056735	rs2838768	-3.63	rs4819053	0.0295	-4.04	2.024	495	1	lasso	0.0263	0.00105	-2.024	0.043	0.553426
Whole_Blood	LYZ	12	69742121	69748014	0.657488	rs12304896	3.17	rs2168029	0.488	13.56	1.456	536	42	enet	0.571	1.62e-69	2.02271	0.0431	0.553426
Whole_Blood	KIF18B	17	43002077	43025082	0.039254	rs11012	2.86	rs708563	0.0248	-3.66	-2.023	352	1	lasso	0.00683	0.0612	2.023	0.0431	0.553426
Whole_Blood	CTD-2373H9.5	17	76899345	76901106	0.195859	rs11658442	-3.17	rs8068674	0.0739	6.57	1.825	654	7	enet	0.0981	4.8e-10	2.02263	0.0431	0.553426
Whole_Blood	LRRC8D	1	90286573	90402170	0.080471	rs10801736	-3.419	rs1215649	0.0597	5.23	2.023	384	1	lasso	0.05	8.77e-06	2.023	0.0431	0.553426
Whole_Blood	KAT6A	8	41786997	41909508	0.129847	rs16891354	2.71	rs6987070	-0.000949	4.14	-1.366	377	377	blup	0.0467	1.7e-05	-2.02263	0.043111	0.553426
Whole_Blood	USE1	19	17326155	17330638	0.106357	rs12052065	3.03	rs2279002	0.0775	-5.75	-1.889	407	3	lasso	0.0787	2.62e-08	2.02146	0.0432	0.553905
Whole_Blood	NOTCH4	6	32162620	32191844	0.17717	rs605203	-3	rs11969759	0.02195	4.35	2.432	164	56	enet	0.0913	1.99e-09	2.0214	0.04324	0.553905
Whole_Blood	TRDV1	14	22564309	22564896	0.027659	rs10140836	-3.05	rs11621498	0.00437	3.7	-2.021	739	1	lasso	0.0151	0.0104	-2.021	0.04328	0.553905
Whole_Blood	ITGB5	3	124480795	124620265	0.055853	rs17282057	4.43	rs2279197	0.0147	3.69	-1.937	597	4	lasso	0.0108	0.0259	-2.02025	0.0434	0.554471
Whole_Blood	CHP1	15	41523037	41574043	0.154341	rs12440045	-4.12	rs13313520	0.0463	-5.37	1.421	272	272	blup	0.0816	1.46e-08	-2.01857	0.0435	0.554471
Whole_Blood	GAS8	16	90086037	90111383	0.082843	rs11643271	3.27	rs868045	0.0225	-4.18	-0.824	277	17	enet	0.0457	2.11e-05	2.01918	0.0435	0.554471
Whole_Blood	BRD7	16	50347398	50402845	0.456655	rs8047011	-2.4	rs7184802	0.286	10.54	-1.969	344	10	lasso	0.325	2.78e-33	-2.01913	0.0435	0.554471
Whole_Blood	NFE2	12	54685895	54694905	0.09912	rs12306172	4.29	rs10506328	0.0185	-4.08	-0.946	432	39	enet	0.0344	0.000203	2.01741	0.0437	0.556458
Whole_Blood	HOOK2	19	12873817	12983554	0.082301	rs1049481	-2.91	rs896388	0.0179	4.47	0.656	332	5	lasso	0.0365	0.000133	2.01518	0.0439	0.558054
Whole_Blood	FOXRED2	22	36883237	36903148	0.264181	rs4369966	-3.37	rs139999	0.116	7.97	1.903	642	3	lasso	0.168	1.39e-16	2.01465	0.043941	0.558054
Whole_Blood	RBAKDN	7	5111756	5112854	0.086601	rs4724430	2.77	rs2965031	0.0216	4.21	1.434	357	357	blup	0.0227	0.0022	2.01449	0.043958	0.558054
Whole_Blood	NME7	1	169101961	169337205	0.083342	rs11800843	3.353	rs2037250	0.0263	-4.62	0.884	595	5	lasso	0.0184	0.00525	-2.01349	0.0441	0.559294
Whole_Blood	ZBTB17	1	16268364	16302627	0.080175	rs612727	-2.95	rs4661345	0.0256	-4.35	0.886	405	405	blup	0.0471	1.57e-05	2.01252	0.0442	0.55967
Whole_Blood	RP11-737O24.5	18	2920964	2921683	0.023533	rs10460011	2.53	rs1662820	0.0112	3.45	-1.459	532	3	lasso	0.0116	0.0217	-2.01181	0.04424	0.55967
Whole_Blood	SPATA7	14	88851268	88936694	0.021019	rs12895478	-2.89	rs950388	-0.00111	3.06	-1.873	465	2	lasso	0.00378	0.123	-2.01144	0.044279	0.55967
Whole_Blood	LAMTOR4	7	99746530	99753567	0.185377	rs13223792	3.93	rs11540426	0.0869	-6.42	2.095	278	3	lasso	0.0902	2.51e-09	-2.01118	0.044307	0.55967
Whole_Blood	SLC12A2	5	127419458	127525380	0.01576	rs4836348	-3.051	rs36701	0.00116	-3.03	-1.765	380	2	lasso	0.00674	0.0625	2.00942	0.04449	0.560565
Whole_Blood	DCBLD1	6	117774980	117891021	0.263886	rs2134088	2.77	rs2104064	0.218	-8.99	-1.908	423	10	lasso	0.219	1.1e-21	2.0095	0.0445	0.560565
Whole_Blood	C17orf58	17	65987217	65989765	0.023926	rs12600551	3.78	rs950131	-0.00243	3.13	-1.742	334	6	enet	0.000951	0.246	-2.00888	0.0446	0.560565
Whole_Blood	TMEM50A	1	25664705	25688739	0.371092	rs35614701	2.72	rs3091242	0.0161	4.75	1.708	386	28	enet	0.139	7.6e-14	2.00855	0.0446	0.560565
Whole_Blood	ZBTB49	4	4291924	4323513	0.047403	rs9996403	2.85	rs2980181	0.00325	3.74	-0.998	382	7	enet	2.66e-05	0.316	-2.00859	0.0446	0.560565
Whole_Blood	PKD1P6	16	15219099	15248421	0.093193	rs12447398	2.61	rs12447398	0.00214	-3.35	2.607	111	16	enet	0.0257	0.00118	-2.00677	0.0448	0.562085
Whole_Blood	CDC26	9	116018115	116035718	0.13521	rs7862352	3.06	rs10981715	0.08947	-6.32	-1.871	608	5	lasso	0.0855	6.52e-09	2.00538	0.0449	0.562085
Whole_Blood	PWP1	12	108079509	108106944	0.244403	rs856892	-2.59	rs744267	0.132	7.26	-1.993	456	8	lasso	0.126	1.31e-12	-2.0045	0.045	0.562085
Whole_Blood	IFIT2	10	91061712	91069033	0.065761	rs1051338	7.22	rs4378299	-0.000608	3.6	2.039	561	6	lasso	0.00757	0.052	2.00355	0.0451	0.562085
Whole_Blood	RP11-517P14.2	10	43916186	43917548	0.023932	rs17366781	2.88	rs11814130	-0.00257	3.22	2.004	452	1	lasso	0.000981	0.244	2.004	0.0451	0.562085
Whole_Blood	C17orf62	17	80400522	80408705	0.126038	rs4452007	2.38	rs3751913	0.0557	-5.5	1.942	404	4	lasso	0.0671	2.77e-07	-2.00417	0.0451	0.562085
Whole_Blood	CTC-428H11.2	5	86672073	86672997	0.013398	rs1423626	-3.039	rs12514659	-0.00233	2.62	-0.733	268	268	blup	0.00215	0.182	-2.00332	0.04514	0.562085
Whole_Blood	TPSAB1	16	1290697	1292555	0.057121	rs12448994	-3.32	rs909921	0.0138	3.95	1.919	449	3	lasso	-0.00215	0.646	2.00301	0.0452	0.562085
Whole_Blood	ALKBH5	17	18086392	18113268	0.100553	rs16960744	4.57	rs2360234	0.0711	5.5	-2.003	307	1	lasso	0.0654	3.99e-07	-2.003	0.0452	0.562085
Whole_Blood	ITGB1BP1	2	9545813	9563676	0.080664	rs12474540	3.69	rs10177742	-0.00238	3.39	-1.351	433	433	blup	-0.00213	0.639	-2	0.0452	0.562085
Whole_Blood	GPN3	12	110890289	110907073	0.335929	rs1011300	-3.89	rs4766492	0.395	-12.07	-1.973	250	4	lasso	0.391	1.68e-41	2.00161	0.0453	0.562085
Whole_Blood	RP11-46D6.1	16	46656773	46658363	0.768995	rs12923667	-3.16	rs16952129	0.00392	-3.06	-2.865	93	13	lasso	0.0327	0.000287	2.00194	0.0453	0.562085
Whole_Blood	TM9SF4	20	30697309	30755061	0.015879	rs293572	2.88	rs6060531	-0.002316	2.75	1.737	303	303	blup	-0.00168	0.535	2.00191	0.0453	0.562085
Whole_Blood	CCDC82	11	96085933	96123087	0.106102	rs1439528	-2.96	rs11021568	0.111	6.48	-2.029	474	2	lasso	0.107	8.26e-11	-2.00036	0.045461	0.562906
Whole_Blood	DPH2	1	44435672	44439041	0.097026	rs3791041	2.66	rs6697117	0.00742	4.05	0.112	412	412	blup	-0.00243	0.74	2.00042	0.0455	0.562906
Whole_Blood	XXyac-YM21GA2.7	9	90471930	90474314	0.357521	rs10121008	-2.95	rs560019	0.179964	8.97	2.054	573	11	lasso	0.306	4.55e-31	1.9997	0.0455	0.562906
Whole_Blood	RP11-96K19.5	1	111505924	111507271	0.022849	rs6701118	4.576	rs11102183	0.00198	3.61	1.249	608	13	enet	0.00605	0.073	1.99951	0.0456	0.56304
Whole_Blood	SLC35F6	2	26987152	27004099	0.062551	rs1124649	-3.68	rs11126806	-0.00142	3.47	-2.773	386	386	blup	0.000604	0.27	-2	0.0456	0.56304
Whole_Blood	CSNK2B	6	31633168	31637847	0.03196	rs2523591	3.29	rs2075800	-0.00265	-3.25	1.862	245	11	enet	-0.00185	0.572	-1.9965	0.04588	0.565637
Whole_Blood	FAM72B	1	120837756	120855681	0.031921	rs11249433	2.124	rs6683357	0.0168	3.75	-1.996	101	1	lasso	0.0127	0.0173	-1.996	0.0459	0.565637
Whole_Blood	POLL	10	103338639	103347589	0.007341	rs7913468	-2.49	rs1111350	0.015	-3.27	-0.46	296	11	enet	0.017	0.00709	1.99578	0.046	0.565764
Whole_Blood	RP4-713B5.2	1	93850044	93850555	0.043903	rs6657230	3.444	rs633789	-0.00266	-3.21	-1.327	311	311	blup	0.000491	0.278	1.99527	0.046	0.565764
Whole_Blood	NAGLU	17	40688190	40696467	0.068911	rs2301647	-4.65	rs659497	0.0596	-4.9	1.994	249	1	lasso	0.0497	9.46e-06	-1.994	0.0462	0.567118
Whole_Blood	DOCK6	19	11309971	11373128	0.180077	rs3786722	-5.42	rs375323	0.00391	4.88	-0.509	387	13	enet	0.0427	3.87e-05	-1.99328	0.0462	0.567118
Whole_Blood	ZNF713	7	55955205	56009918	0.134975	rs4948096	2.95	rs17664478	-0.00273	-3.92	-1.629	321	321	blup	0.0212	0.00293	1.99213	0.046357	0.568468
Whole_Blood	STXBP4	17	53046147	53241646	0.015265	rs12450116	2.57	rs8064882	0.0285	3.57	1.992	500	1	lasso	0.00704	0.0585	1.992	0.0464	0.568468
Whole_Blood	RP11-572O17.1	4	1714548	1715349	0.016241	rs2166580	3.54	rs6858080	0.0243	-3.49	1.991	273	1	lasso	-0.000695	0.389	-1.991	0.0465	0.568589
Whole_Blood	GSN-AS1	9	124043046	124047808	0.020653	rs10818583	4.73	rs306798	-0.001578	-2.81	1.13	410	410	blup	5.13e-05	0.313	-1.99107	0.0465	0.568589
Whole_Blood	RP11-93B14.6	20	61272071	61274656	0.065107	rs2427355	2.81	rs1321353	0.000816	3.3	1.99	510	1	lasso	0.000102	0.309	1.99	0.0466	0.568709
Whole_Blood	C2orf27A	2	132479948	132524973	0.291453	rs941325	-2.85	rs2175144	0.116	-7.3	-0.024	124	124	blup	0.219	1.12e-21	1.99	0.0466	0.568709
Whole_Blood	CTC-228N24.3	5	127276118	127418864	0.161678	rs4836348	-3.051	rs3749748	0.102	-6.55	-1.585	379	7	lasso	0.101	2.83e-10	1.98872	0.04673	0.569745
Whole_Blood	TXK	4	48068410	48136273	0.023034	rs7681242	-3.12	rs4340770	0.00352	3.75	-1.988	359	1	lasso	-0.00176	0.551	-1.988	0.0468	0.570047
Whole_Blood	KIAA0391	14	35591052	35743271	0.178573	rs2295104	4.14	rs12100841	0.133	7.26	-2.474	368	8	lasso	0.146	1.98e-14	-1.98663	0.046964	0.571381
Whole_Blood	SLC26A8	6	35911291	35992645	0.188388	rs664367	-2.79	rs9470191	0.0947	6.37	1.923	388	16	enet	0.0952	8.92e-10	1.98594	0.047	0.571381
Whole_Blood	GIMAP6	7	150322463	150329473	0.054538	rs12673426	-3.18	rs4725927	-0.00163	-3.82	2.05	467	3	lasso	0.00515	0.0895	-1.98542	0.047098	0.571495
Whole_Blood	NUFIP2	17	27582854	27621136	0.033735	rs2289629	3.58	rs497993	0.00513	3.25	1.872	337	2	enet	-0.0003	0.346	1.98511	0.0471	0.571495
Whole_Blood	ASCC1	10	73856278	73976892	0.126399	rs7100909	-2.58	rs1668156	0.00869	-3.47	0.756	429	429	blup	0.00945	0.0346	-1.98475	0.0472	0.571609
Whole_Blood	RGP1	9	35749226	35758572	0.138607	rs741917	3.32	rs3750434	0.120793	-6.95	2.288	418	7	enet	0.119	6.43e-12	-1.98408	0.0472	0.571609
Whole_Blood	CLDN15	7	100875373	100882101	0.333941	rs6942609	-2.85	rs7778271	0.208	8.87	1.788	377	8	lasso	0.202	6.29e-20	1.98366	0.047294	0.571836
Whole_Blood	ZNF814	19	58360099	58400442	0.299001	rs260445	3.02	rs3745123	0.174	-8.62	1.503	473	8	lasso	0.191	7.88e-19	-1.98293	0.0474	0.571836
Whole_Blood	GPX7	1	53068044	53074723	0.517036	rs835338	-2.883	rs835342	0.292	10.49	-2.121	302	7	lasso	0.307	3.37e-31	-1.9828	0.0474	0.571836
Whole_Blood	RNF217	6	125283691	125413779	0.008002	rs488367	-3.11	rs6569399	-0.000344	3.34	-1.845	493	3	lasso	-0.000215	0.338	-1.9826	0.0474	0.571836
Whole_Blood	RP11-506M12.1	7	99712837	99724762	0.020531	rs13223792	3.93	rs2285886	-0.00248	2.9	-1.033	281	2	lasso	0.00283	0.154	-1.98227	0.047449	0.571881
Whole_Blood	ALMS1P	2	73872046	73912703	0.109879	rs869927	2.79	rs13384952	0.0495	5.12	1.897	356	8	lasso	0.0539	4.07e-06	1.98	0.0477	0.574357
Whole_Blood	EAF1-AS1	3	15477678	15491501	0.025021	rs17041602	2.93	rs3852037	-0.00262	2.91	1.979	377	1	lasso	0.00502	0.092	1.979	0.0478	0.575013
Whole_Blood	ACOX1	17	73937588	73975300	0.479849	rs9907921	-3.28	rs8065144	0.166	-7.89	-3.178	409	33	enet	0.237	1.65e-23	1.9766	0.0481	0.576085
Whole_Blood	LCN8	9	139648838	139652678	0.542325	rs28664164	-3.24	rs2282259	0.452218	12.95	-2.037	398	4	lasso	0.448	2.26e-49	-1.97604	0.0481	0.576085
Whole_Blood	NARS2	11	78147007	78285919	0.134171	rs530588	3.74	rs10899556	0.111	-7.2	-1.755	455	4	lasso	0.101	2.58e-10	1.97638	0.048111	0.576085
Whole_Blood	NUDT22	11	63993413	63997749	0.073072	rs11820322	-2.65	rs893006	-0.00259	3.14	-1.271	345	345	blup	0.00359	0.128	-1.97569	0.04819	0.576085
Whole_Blood	ALPL	1	21835858	21904905	0.025759	rs17457434	-2.845	rs1767429	-0.00124	-3.44	1.976	392	1	lasso	-0.00165	0.53	-1.976	0.0482	0.576085
Whole_Blood	AF064858.7	21	40346355	40349700	0.11179	rs2836631	5.2	rs2836878	0.0613	-4.91	2.124	642	5	lasso	0.0481	1.3e-05	-1.9752	0.0482	0.576085
Whole_Blood	ATP5J2	7	99046098	99063954	0.01954	rs2572000	3.12	rs10499948	0.00497	-3.21	-1.365	316	2	lasso	0.000154	0.305	1.97502	0.048265	0.576085
Whole_Blood	ADCY7	16	50280048	50346947	0.246959	rs8047011	-2.4	rs11644043	0.117	7.49	-1.737	333	35	enet	0.123	2.44e-12	-1.97485	0.0483	0.576085
Whole_Blood	LBR	1	225589204	225616627	0.038721	rs17557867	2.733	rs17557867	0.002	-3.44	2.733	407	4	lasso	0.0232	0.00196	-1.97474	0.0483	0.576085
Whole_Blood	STAT5B	17	40351186	40428725	0.003685	rs2301647	-4.65	rs12150495	0.0013	3.67	1.974	306	1	lasso	0.00391	0.119	1.974	0.0484	0.576188
Whole_Blood	CTC-462L7.1	17	53246184	53250993	0.111946	rs12450116	2.57	rs17817950	0.0607	5.19	2.036	541	7	lasso	0.05	8.91e-06	1.97364	0.0484	0.576188
Whole_Blood	ZNF133	20	18269121	18297640	0.01698	rs398523	2.88	rs17732567	0.004969	-3.38	-1.973	511	1	lasso	0.0107	0.0265	1.973	0.0485	0.576835
Whole_Blood	STK11	19	1189406	1228285	0.19121	rs12972390	2.69	rs3764640	0.069	-6.17	-1.818	429	4	lasso	0.0777	3.24e-08	1.9722	0.0486	0.57748
Whole_Blood	CYP4V2	4	187112674	187134610	0.484614	rs10013653	-3.63	rs13146272	0.188	8.46	2.509	582	56	enet	0.28	4.18e-28	1.97142	0.0487	0.578124
Whole_Blood	AC074011.2	2	28856148	28887406	0.521963	rs6547865	-2.66	rs6719289	0.289	10.61	-2.341	486	39	enet	0.335	1.58e-34	-1.97	0.0488	0.578766
Whole_Blood	TK2	16	66541906	66586447	0.361523	rs2344565	-2.65	rs7193473	0.294	10.48	1.906	435	6	lasso	0.349	3.59e-36	1.96957	0.0489	0.579408
Whole_Blood	SRXN1	20	627259	634014	0.527053	rs6051908	-2.7	rs6116961	0.229821	-9.26	-1.399	684	8	lasso	0.287	6e-29	1.96803	0.0491	0.581232
Whole_Blood	RGS12	4	3310762	3441640	0.160592	rs11731847	-2.97	rs2749779	-0.00165	-3.43	0.138	413	413	blup	0.00879	0.0398	-1.96704	0.0492	0.581797
Whole_Blood	DSC1	18	28709199	28742819	0.049294	rs1426308	2.68	rs8091481	0.00766	-3.5	-1.903	503	4	lasso	0.00468	0.0997	1.96653	0.04924	0.581797
Whole_Blood	TRBV28	7	142428484	142428984	0.555738	rs8176063	-3.21	rs4726568	0.431	-12.62	-1.842	417	59	enet	0.473	4.62e-53	1.96528	0.049382	0.582597
Whole_Blood	ZMYM1	1	35525387	35581460	0.068137	rs4320749	-3.675	rs2971408	-0.00229	3.2	-0.188	307	307	blup	8.75e-05	0.31	1.96553	0.0494	0.582597
Whole_Blood	PPP1R32	11	61248592	61258403	0.046575	rs11230723	-2.58	rs3741259	0.00263	-3.22	-0.788	375	3	enet	-0.00217	0.652	1.9646	0.049461	0.582772
Whole_Blood	PPP2CB	8	30631973	30671830	0.43138	rs7824823	2.77	rs4733509	0.246	10.18	1.816	377	15	enet	0.285	9.64e-29	1.96316	0.049628	0.583702
Whole_Blood	UBE2E3	2	181831975	181941264	0.157087	rs13020845	2.92	rs1401131	0.102	6.52	-2.341	389	4	lasso	0.0955	8.28e-10	-1.96	0.0497	0.583702
Whole_Blood	AC008073.7	2	24388753	24397874	0.088978	rs35379186	-3.34	rs10173173	0.0508	5.32	1.781	283	11	lasso	0.0726	9.15e-08	1.96	0.0497	0.583702
Whole_Blood	TRAV26-2	14	22670477	22671262	0.212186	rs10140836	-3.05	rs7159024	0.085	-6.14	-1.941	729	4	lasso	0.0753	5.33e-08	1.96092	0.049888	0.583702
Whole_Blood	AC018737.1	2	122407226	122485784	0.021558	rs2253448	-2.4	rs4848730	-0.00231	-3.14	-1.066	319	2	enet	-0.00139	0.484	1.96	0.0499	0.583702
Whole_Blood	SMU1	9	33041762	33076665	0.147726	rs1409691	3.13	rs10758180	0.109813	-6.81	-1.961	467	2	lasso	0.108	5.94e-11	1.96067	0.0499	0.583702
Whole_Blood	TMEM9B-AS1	11	8986321	8999074	0.246483	rs4537761	4.29	rs11042148	0.147	7.53	1.104	359	12	enet	0.177	2.16e-17	1.96077	0.049906	0.583702
Whole_Blood	SNX19	11	130745331	130786404	0.660458	rs7933829	-3.14	rs2276097	0.612	14.99	-2.107	642	11	lasso	0.61	5.62e-77	-1.96074	0.04991	0.583702
Whole_Blood	APOBR	16	28505970	28510291	0.015246	rs11642638	-2.77	rs480400	0.0048	-3.32	1.96	220	1	lasso	0.0028	0.155	-1.96	0.05	0.584213

## Sheet: Table S3
ID	Description	GeneRatio	BgRatio	pvalue	p.adjust	qvalue	geneID	Count
hsa05100	Bacterial invasion of epithelial cells	16/588	73/8075	5.39e-05	0.0130049	0.0109786	23607/2017/1793/26084/10163/8936/26052/5290/9564/867/858/387/7414/5879/8503/25759	16
hsa04931	Insulin resistance	20/588	108/8075	8.58e-05	0.0130049	0.0109786	6720/148327/5501/5781/6774/10488/2308/9882/5836/948/200186/6945/9945/11000/5290/5792/10000/7376/64764/8503	20
hsa05205	Proteoglycans in cancer	30/588	205/8075	0.00017151	0.0173225	0.0146234	22808/7976/5501/5781/6774/2017/7078/2317/5603/1432/5578/5328/5336/1975/5290/867/7448/5962/22800/5058/858/5329/387/10000/5879/673/818/8503/10451/3693	30
hsa04510	Focal adhesion	28/588	201/8075	0.000633511	0.0479885	0.0405114	5501/3676/2317/6696/1793/7791/23396/3694/5578/7059/3918/85366/5290/9564/1101/7448/5058/858/387/10319/7414/10000/5879/673/8503/25759/10451/3693	28
hsa04810	Regulation of actin cytoskeleton	29/588	214/8075	0.000803302	0.0486801	0.0410952	22808/5501/2261/5217/3676/7852/1793/2263/23396/3694/10163/8936/2149/85366/5290/9564/10152/5962/22800/5058/54434/28964/387/7414/5879/673/8503/10451/3693	29

## Sheet: Table S4
Species	Gene symbol	Forward(5'-3')	Reverse(5'-3')
Rat	GAPDH	GCAAGAGAGAGGCCCTCAG	TGTGAGGGAGATGCTCAGTG
	HP	CTTCTGTGCTGGCCTTACCA	ACTCAGCTACGGCACAACTC
	CAMP	GTGAGGTTCCGAGTGAAGGAG	TTCTCTCCACCTTTTCGGAGG
	TNFAIP6	TACAACCCGAACGCAAAGGA	TACAAAGCCGTGGACATCGT
	ARG1	GGAGCGCCTTTCTCTAAGGG	ACAGACCGTGGGTTCTTCAC
